# Supplementary material for: A library of avian proteins improves palaeoproteomic taxonomic identification and reveals widespread intraspecies variability
Source: Nat Commun. Author manuscript; Available in PMC 2025 Nov 17. (PMC12494985; doi:10.1038/s41467-025-63886-1)
Supplement: Supplementary Data 1-9 [file EMS210483-supplement-Supplementary_Data_1_9.xlsx]

## Sheet: SD1 Genome database
Supplementary Data 1. List of genome accessions, source and species of Anatidae included in the study. Genomes downloaded from the National Center for Biotechnology Information (NCBI) https://www.ncbi.nlm.nih.gov/datasets/genome, the Bird 10,000 Genomes Project (B10K) https://b10k.com/index/index/species.html and the Vertebrate Genome Project (VGP) https://www.genomeark.org/vgp-all/Anas_platyrhyn…
Accession	Other IDs	Source	OrdFam	Order	Family	Species	Notes
CL100153795_L01	B10K-DU-023-23	B10K	AnsAna	Anseriformes	Anatidae	Aix_galericulata
GCA_024635365.1		NCBI	AnsAna	Anseriformes	Anatidae	Aix_galericulata
GCA_032270905.1	ASM3227090v1	NCBI	AnsAna	Anseriformes	Anatidae	Aix_sponsa
B10K-D-WWT-1	B10K-D-WWT-1	B10K	AnsAna	Anseriformes	Anatidae	Aix_sponsa
D1907004292	B10K-DU-010-79	B10K	AnsAna	Anseriformes	Anatidae	Alopochen_aegyptiaca
D2007020470	CUBE466	B10K	AnsAna	Anseriformes	Anatidae	Amazonetta_brasiliensis
D2006016059	CUBE155	B10K	AnsAna	Anseriformes	Anatidae	Anas_acuta	Excluded
GCA_963932015.1	bAnaAcu1.1	NCBI	AnsAna	Anseriformes	Anatidae	Anas_acuta	Phased genome
GCA_036026395.1	ASM3602639v1	NCBI	AnsAna	Anseriformes	Anatidae	Anas_acuta
GCA_963932075.1	bAnaAcu1.1 alternate haplotype	NCBI	AnsAna	Anseriformes	Anatidae	Anas_acuta	Phased genome
D2007020419	CUBE415	B10K	AnsAna	Anseriformes	Anatidae	Anas_bahamensis
B10K-D-IZW-58	B10K-D-IZW-58	B10K	AnsAna	Anseriformes	Anatidae	Anas_bernieri
GCA_032165215.1	ASM3216521v1	NCBI	AnsAna	Anseriformes	Anatidae	Anas_bernieri
GCA_032357685.1	ASM3235768v1	NCBI	AnsAna	Anseriformes	Anatidae	Anas_capensis
D2005012408	Cube0024	B10K	AnsAna	Anseriformes	Anatidae	Anas_fulvigula
GCA_032275265.1	ASM3227526v1	NCBI	AnsAna	Anseriformes	Anatidae	Anas_georgica
D2007020344	CUBE491	B10K	AnsAna	Anseriformes	Anatidae	Anas_gibberifrons
B10K-D-IZW-59	B10K-D-IZW-59	B10K	AnsAna	Anseriformes	Anatidae	Anas_luzonica
B10K-D-IZW-60	B10K-D-IZW-60	B10K	AnsAna	Anseriformes	Anatidae	Anas_melleri
GCA_002224895.1	ASM222489v1	NCBI	AnsAna	Anseriformes	Anatidae	Anas_platyrhynchos
bAnaPla2.hap1.asm.20240405	bAnaPla2.hap1.asm.20240405	VGP	AnsAna	Anseriformes	Anatidae	Anas_platyrhynchos	Phased genome
bAnaPla2.hap2.asm.20240405	bAnaPla2.hap2.asm.20240405	VGP	AnsAna	Anseriformes	Anatidae	Anas_platyrhynchos	Phased genome
GCA_032352815.1	NIB_DD	NCBI	AnsAna	Anseriformes	Anatidae	Anas_platyrhynchos
GCA_000355885.1	BGI_duck_1.0	NCBI	AnsAna	Anseriformes	Anatidae	Anas_platyrhynchos
GCA_017639305.1	CAU_Laying_1.0	NCBI	AnsAna	Anseriformes	Anatidae	Anas_platyrhynchos
GCA_030704485.1	NAwild_v1.0	NCBI	AnsAna	Anseriformes	Anatidae	Anas_platyrhynchos
GCA_037218355.1	Pekin_C18	NCBI	AnsAna	Anseriformes	Anatidae	Anas_platyrhynchos
GCA_002743455.1	CAU_duck1.0	NCBI	AnsAna	Anseriformes	Anatidae	Anas_platyrhynchos
GCA_003850225.1	IASCAAS_PekingDuck_PBH1.5	NCBI	AnsAna	Anseriformes	Anatidae	Anas_platyrhynchos
GCA_008746955.3	CAU-Wild1.1	NCBI	AnsAna	Anseriformes	Anatidae	Anas_platyrhynchos
GCA_017639285.1	CAU_Pekin_2.0	NCBI	AnsAna	Anseriformes	Anatidae	Anas_platyrhynchos
GCA_900411745.1	duckbase.refseq.v4	NCBI	AnsAna	Anseriformes	Anatidae	Anas_platyrhynchos
GCA_015476345.1		NCBI	AnsAna	Anseriformes	Anatidae	Anas_platyrhynchos
D2006016005	CUBE149	B10K	AnsAna	Anseriformes	Anatidae	Anas_superciliosa
B10K-D-IZW-61	B10K-D-IZW-61	B10K	AnsAna	Anseriformes	Anatidae	Anas_undulata
GCA_002224875.1		NCBI	AnsAna	Anseriformes	Anatidae	Anas_zonorhyncha
DBG-30	B10K-D-DBG-30	B10K	AnsAna	Anseriformes	Anatidae	Anser_albifrons
DBG-36	B10K-D-DBG-36	B10K	AnsAna	Anseriformes	Anatidae	Anser_anser
GCA_002592135.1	GCA_002592135.1	NCBI	AnsAna	Anseriformes	Anatidae	Anser_brachyrhynchus
GCA_013030995.1	ASM1303099v1	NCBI	AnsAna	Anseriformes	Anatidae	Anser_cygnoides
GCA_025388735.1		NCBI	AnsAna	Anseriformes	Anatidae	Anser_cygnoides
GCA_026259575.1	AnsCyg_swan_goose_v2.0	NCBI	AnsAna	Anseriformes	Anatidae	Anser_cygnoides
GCA_002166845.1		NCBI	AnsAna	Anseriformes	Anatidae	Anser_cygnoides
GCA_000971095.1	AnsCyg_PRJNA183603_v1.0; NCBI-009	NCBI	AnsAna	Anseriformes	Anatidae	Anser_cygnoides_domesticus
GCA_030515125.1	QAU1.0	NCBI	AnsAna	Anseriformes	Anatidae	Anser_cygnoides_domesticus
DBGNRM61	B10K-D-NRM-61-DBG	B10K	AnsAna	Anseriformes	Anatidae	Anser_erythropus
DBGNRM71	B10K-D-NRM-71-DBG	B10K	AnsAna	Anseriformes	Anatidae	Anser_fabalis
GCA_025583725.1		NCBI	AnsAna	Anseriformes	Anatidae	Anser_indicus
GCA_006229135.1	GCA_006229135.1	NCBI	AnsAna	Anseriformes	Anatidae	Anser_indicus
D1907004357	B10K-DU-011-28	B10K	AnsAna	Anseriformes	Anatidae	Anser_rossii
GCA_013398475.1		NCBI	AnsAna	Anseriformes	Anatidae	Asarcornis_scutulata
CL200153793_L02	B10K-DU-023-16	B10K	AnsAna	Anseriformes	Anatidae	Aythya_affinis
D2006016050	CUBE154	B10K	AnsAna	Anseriformes	Anatidae	Aythya_americana
GCA_026413565.1	ASM2641356v1	NCBI	AnsAna	Anseriformes	Anatidae	Aythya_baeri
D1907001858	B10K-DU-023-20	B10K	AnsAna	Anseriformes	Anatidae	Aythya_collaris
D1907000514	B10K-DU-015-15	B10K	AnsAna	Anseriformes	Anatidae	Aythya_ferina
GCA_009819845.1	bAytFul2.alt	NCBI	AnsAna	Anseriformes	Anatidae	Aythya_fuligula	Phased genome
GCA_009819795.1	GCA_009819795.1	NCBI	AnsAna	Anseriformes	Anatidae	Aythya_fuligula	Phased genome
GCA_029042245.1	ASM2904224v1	NCBI	AnsAna	Anseriformes	Anatidae	Aythya_marila
MOB-23	B10K-D-MOB-23	B10K	AnsAna	Anseriformes	Anatidae	Aythya_nyroca
D2007020471	CUBE467	B10K	AnsAna	Anseriformes	Anatidae	Branta_bernicla
D2110088454	B10K-D-PZB-07	B10K	AnsAna	Anseriformes	Anatidae	Branta_canadensis
GCA_006130075.1	GCA_006130075.1	NCBI	AnsAna	Anseriformes	Anatidae	Branta_canadensis
B10K-D-MSB-25	B10K-D-MSB-25	B10K	AnsAna	Anseriformes	Anatidae	Branta_hutchinsii
GCA_032270845.1	ASM3227084v1	NCBI	AnsAna	Anseriformes	Anatidae	Branta_hutchinsii
DBGNRM65	B10K-D-NRM-65-DBG	B10K	AnsAna	Anseriformes	Anatidae	Branta_leucopsis
D2104051282	B10K-D-PZB-2	B10K	AnsAna	Anseriformes	Anatidae	Branta_ruficollis
D2007017072	CUBE363	B10K	AnsAna	Anseriformes	Anatidae	Branta_sandvicensis
DBGNRM73	B10K-D-NRM-73-DBG	B10K	AnsAna	Anseriformes	Anatidae	Bucephala_clangula
D1907003562	B10K-DU-008-04	B10K	AnsAna	Anseriformes	Anatidae	Bucephala_islandica
GCA_018104995.1	ASM1810499v1	NCBI	AnsAna	Anseriformes	Anatidae	Cairina_moschata
GCA_009194515.1	CaiMos1.0	NCBI	AnsAna	Anseriformes	Anatidae	Cairina_moschata_domestica
D1907004294	B10K-DU-009-02	B10K	AnsAna	Anseriformes	Anatidae	Callonetta_leucophrys
B10K-D-IZW-75	B10K-D-IZW-75	B10K	AnsAna	Anseriformes	Anatidae	Cereopsis_novaehollandiae
D2007020407	CUBE554	B10K	AnsAna	Anseriformes	Anatidae	Chenonetta_jubata
D2104051195	B10K-D-IZW-14	B10K	AnsAna	Anseriformes	Anatidae	Chloephaga_hybrida
B10K-D-WWT-5	B10K-D-WWT-5	B10K	AnsAna	Anseriformes	Anatidae	Chloephaga_melanoptera
B10K-D-IZW-12	D2104051193	B10K	AnsAna	Anseriformes	Anatidae	Chloephaga_melanoptera
B10K-D-IZW-10	D2102046023	B10K	AnsAna	Anseriformes	Anatidae	Chloephaga_picta
B10K-D-WWT-7	B10K-D-WWT-7	B10K	AnsAna	Anseriformes	Anatidae	Chloephaga_picta
B10K-D-IZW-11	D2104051192	B10K	AnsAna	Anseriformes	Anatidae	Chloephaga_poliocephala
D2104051194	B10K-D-IZW-13	B10K	AnsAna	Anseriformes	Anatidae	Chloephaga_rubidiceps
GCA_029619115.1	ASM2961911v1	NCBI	AnsAna	Anseriformes	Anatidae	Clangula_hyemalis
B10K-D-DBG-162	B10K-D-DBG-162	B10K	AnsAna	Anseriformes	Anatidae	Clangula_hyemalis
D2102046636	B10K-D-IZW-17	B10K	AnsAna	Anseriformes	Anatidae	Coscoroba_coscoroba
B10K-D-WWT-10	B10K-D-WWT-10	B10K	AnsAna	Anseriformes	Anatidae	Cyanochen_cyanoptera
GCA_907166815.1	blackswan2.fasta.gz	NCBI	AnsAna	Anseriformes	Anatidae	Cygnus_atratus	No annotations
GCA_907166825.1	blackswan6.fasta.gz	NCBI	AnsAna	Anseriformes	Anatidae	Cygnus_atratus	No annotations
GCA_907166835.1	blackswan7.fasta.gz	NCBI	AnsAna	Anseriformes	Anatidae	Cygnus_atratus	No annotations
GCA_907166845.1	blackswan3.fasta.gz	NCBI	AnsAna	Anseriformes	Anatidae	Cygnus_atratus	No annotations
GCA_907166935.1	blackswan5.fasta.gz	NCBI	AnsAna	Anseriformes	Anatidae	Cygnus_atratus	No annotations
GCA_910591715.1	blackswan9.fasta.gz	NCBI	AnsAna	Anseriformes	Anatidae	Cygnus_atratus	No annotations
GCA_910591725.1	blackswan10.fasta.gz	NCBI	AnsAna	Anseriformes	Anatidae	Cygnus_atratus	No annotations
GCA_910591735.1	blackswan8.fasta.gz	NCBI	AnsAna	Anseriformes	Anatidae	Cygnus_atratus	No annotations
GCA_910591745.1	blackswan1.fasta.gz	NCBI	AnsAna	Anseriformes	Anatidae	Cygnus_atratus	No annotations
GCA_013377495.2		NCBI	AnsAna	Anseriformes	Anatidae	Cygnus_atratus
GCA_019232035.1	GCA_019232035.1	NCBI	AnsAna	Anseriformes	Anatidae	Cygnus_buccinator
DBG-71	B10K-D-DBG-71	B10K	AnsAna	Anseriformes	Anatidae	Cygnus_columbianus
GCA_014362685.1	GCA_014362685.1	NCBI	AnsAna	Anseriformes	Anatidae	Cygnus_cygnus
DBG88	B10K-D-DBG-88	B10K	AnsAna	Anseriformes	Anatidae	Cygnus_cygnus
CL100153795_L02	B10K-DU-023-31	B10K	AnsAna	Anseriformes	Anatidae	Cygnus_melancoryphus
GCA_009769485.2	bCygOlo1.alt.v2	NCBI	AnsAna	Anseriformes	Anatidae	Cygnus_olor	Phased genome
GCA_009769625.2	GCA_009769625.2	NCBI	AnsAna	Anseriformes	Anatidae	Cygnus_olor	Phased genome
B10K-D-IZW-83	B10K-D-IZW-83	B10K	AnsAna	Anseriformes	Anatidae	Dendrocygna_arborea
B10K-D-USNM-95	B10K-D-USNM-95	B10K	AnsAna	Anseriformes	Anatidae	Dendrocygna_autumnalis
B10K-D-IZW-84	B10K-D-IZW-84	B10K	AnsAna	Anseriformes	Anatidae	Dendrocygna_bicolor
B10K-D-IZW-85	B10K-D-IZW-85	B10K	AnsAna	Anseriformes	Anatidae	Dendrocygna_guttata
B10K-D-IZW-86	B10K-D-IZW-86	B10K	AnsAna	Anseriformes	Anatidae	Dendrocygna_javanica
CL100160616_L02	B10K-DU-003-55	B10K	AnsAna	Anseriformes	Anatidae	Dendrocygna_viduata
B10K-D-WWT-13	B10K-D-WWT-13	B10K	AnsAna	Anseriformes	Anatidae	Heteronetta_atricapilla
GCA_011075105.1	GCA_011075105.1	NCBI	AnsAna	Anseriformes	Anatidae	Heteronetta_atricapilla
D1907004311	B10K-DU-009-24	B10K	AnsAna	Anseriformes	Anatidae	Histrionicus_histrionicus
B10K-D-WWT-15	B10K-D-WWT-15	B10K	AnsAna	Anseriformes	Anatidae	Lophodytes_cucullatus
B10K-D-WWT-17	B10K-D-WWT-17	B10K	AnsAna	Anseriformes	Anatidae	Lophonetta_specularioides
GCA_032165235.1	ASM3216523v1	NCBI	AnsAna	Anseriformes	Anatidae	Lophonetta_specularioides
D2212160205	B10K-D-UWBM-83	B10K	AnsAna	Anseriformes	Anatidae	Mareca_americana
GCA_035588595.1	ASM3558859v1	NCBI	AnsAna	Anseriformes	Anatidae	Mareca_americana
D2006016302	CUBE174	B10K	AnsAna	Anseriformes	Anatidae	Mareca_falcata
DT2207277613-1	T2207277613	B10K	AnsAna	Anseriformes	Anatidae	Mareca_penelope	Excluded
GCA_036026335.1	ASM3602633v1	NCBI	AnsAna	Anseriformes	Anatidae	Mareca_penelope
GCA_034783215.1	ASM3478321v1	NCBI	AnsAna	Anseriformes	Anatidae	Mareca_sibilatrix
D2104051175	B10K-D-CPHZ-2	B10K	AnsAna	Anseriformes	Anatidae	Mareca_sibilatrix	Excluded
DBGNRM54	B10K-D-NRM-54-DBG	B10K	AnsAna	Anseriformes	Anatidae	Mareca_strepera
GCA_035583915.1	ASM3558391v1	NCBI	AnsAna	Anseriformes	Anatidae	Mareca_strepera
D1907004224	B10K-DU-010-04	B10K	AnsAna	Anseriformes	Anatidae	Marmaronetta_angustirostris
D2208137246	B10K-D-ZMMU-1	B10K	AnsAna	Anseriformes	Anatidae	Melanitta_americana
D2212160212	B10K-D-YIOJ-14	B10K	AnsAna	Anseriformes	Anatidae	Melanitta_americana
GCA_029620185.1	ASM2962018v1	NCBI	AnsAna	Anseriformes	Anatidae	Melanitta_fusca
D2006016004	CUBE158	B10K	AnsAna	Anseriformes	Anatidae	Melanitta_nigra
D1907004383	B10K-DU-009-70	B10K	AnsAna	Anseriformes	Anatidae	Melanitta_perspicillata
D2104051303	B10K-D-NMHD-76	B10K	AnsAna	Anseriformes	Anatidae	Merganetta_armata	Excluded
D2104051214	B10K-D-NRM-22	B10K	AnsAna	Anseriformes	Anatidae	Mergellus_albellus
B10K-D-WWT-19	B10K-D-WWT-19	B10K	AnsAna	Anseriformes	Anatidae	Mergellus_albellus
D2104051199	B10K-D-IZW-29	B10K	AnsAna	Anseriformes	Anatidae	Mergellus_albellus
D1907004324	B10K-DU-009-40	B10K	AnsAna	Anseriformes	Anatidae	Mergus_merganser
D2006016306	CUBE178	B10K	AnsAna	Anseriformes	Anatidae	Mergus_serrator
B10K-D-WWT-20	B10K-D-WWT-20	B10K	AnsAna	Anseriformes	Anatidae	Neochen_jubata
D2102046032	B10K-D-IZW-36	B10K	AnsAna	Anseriformes	Anatidae	Neochen_jubatus
B10K-D-IZW-104	B10K-D-IZW-104	B10K	AnsAna	Anseriformes	Anatidae	Netta_erythrophthalma
D1907004221	B10K-DU-008-81	B10K	AnsAna	Anseriformes	Anatidae	Netta_peposaca
MOB-64	B10K-D-MOB-64	B10K	AnsAna	Anseriformes	Anatidae	Netta_rufina
GCA_011076525.1	GCA_011076525.1	NCBI	AnsAna	Anseriformes	Anatidae	Nettapus_auritus
D1907003520	B10K-DU-007-27	B10K	AnsAna	Anseriformes	Anatidae	Nomonyx_dominicus
GCA_011077185.1	GCA_011077185.1	NCBI	AnsAna	Anseriformes	Anatidae	Oxyura_jamaicensis
B10K-D-IZW-106	B10K-D-IZW-106	B10K	AnsAna	Anseriformes	Anatidae	Oxyura_leucocephala
B10K-D-WWT-22	B10K-D-WWT-22	B10K	AnsAna	Anseriformes	Anatidae	Plectropterus_gambensis
D2301166173	B10K-D-NSMTJ-88	B10K	AnsAna	Anseriformes	Anatidae	Polysticta_stelleri
D2102046034	B10K-D-IZW-43	B10K	AnsAna	Anseriformes	Anatidae	Pteronetta_hartlaubii
GCA_030142145.1	ASM3014214v1	NCBI	AnsAna	Anseriformes	Anatidae	Somateria_mollissima
CL100150685_L01	B10K-DU-020-68	B10K	AnsAna	Anseriformes	Anatidae	Somateria_mollissima
GCA_951411735.1	bSomMol1.h1.1	NCBI	AnsAna	Anseriformes	Anatidae	Somateria_mollissima	Phased genome
GCA_951416345.1	bSomMol1.h2.1	NCBI	AnsAna	Anseriformes	Anatidae	Somateria_mollissima	Phased genome
D2006016067	CUBE165	B10K	AnsAna	Anseriformes	Anatidae	Somateria_spectabilis
D2212160216	B10K-D-UWBM-92	B10K	AnsAna	Anseriformes	Anatidae	Spatula_clypeata
GCA_032165275.1	ASM3216527v1	NCBI	AnsAna	Anseriformes	Anatidae	Spatula_discors
D2007020414	CUBE410	B10K	AnsAna	Anseriformes	Anatidae	Spatula_platalea
GCA_032191525.1	ASM3219152v1	NCBI	AnsAna	Anseriformes	Anatidae	Spatula_querquedula
GCA_034783165.1	ASM3478316v1	NCBI	AnsAna	Anseriformes	Anatidae	Spatula_rhynchotis
GCA_035221675.1	ASM3522167v1	NCBI	AnsAna	Anseriformes	Anatidae	Spatula_smithii
D2007020420	CUBE416	B10K	AnsAna	Anseriformes	Anatidae	Spatula_versicolor
GCA_032165255.1	ASM3216525v1	NCBI	AnsAna	Anseriformes	Anatidae	Speculanas_specularis
D2102046036	B10K-D-IZW-45	B10K	AnsAna	Anseriformes	Anatidae	Speculanas_specularis
D2006016299	CUBE171	B10K	AnsAna	Anseriformes	Anatidae	Stictonetta_naevosa
GCA_011074415.1	GCA_011074415.1	NCBI	AnsAna	Anseriformes	Anatidae	Stictonetta_naevosa
GCA_032357605.1	ASM3235760v1	NCBI	AnsAna	Anseriformes	Anatidae	Tachyeres_brachypterus
GCA_034780855.1	ASM3478085v1	NCBI	AnsAna	Anseriformes	Anatidae	Tachyeres_leucocephalus
D2102046038	B10K-D-IZW-48	B10K	AnsAna	Anseriformes	Anatidae	Tachyeres_pteneres
B10K-D-IZW-124	B10K-D-IZW-124	B10K	AnsAna	Anseriformes	Anatidae	Tadorna_cana
B10K-D-WWT-25	B10K-D-WWT-25	B10K	AnsAna	Anseriformes	Anatidae	Tadorna_tadorna
D2110088457	B10K-D-PZB-11	B10K	AnsAna	Anseriformes	Anatidae	Tadorna_tadorna
DBGNRM58	B10K-D-NRM-58-DBG	B10K	AnsAna	Anseriformes	Anatidae	Tadorna_tadorna
D2007020370	CUBE517	B10K	AnsAna	Anseriformes	Anatidae	Tadorna_variegata
D2102046040	B10K-D-IZW-51	B10K	AnsAna	Anseriformes	Anatidae	Thalassornis_leuconotus

## Sheet: SD2 Annotation summary
Supplementary Data 2. Summary of annotated proteins by genome. DS1 is Dataset 1 containing sequences 70% complete. DS2 is Dataset 2, containing only unique sequences at the species level. DS all is the complete list of proteins annotated.
Genome_ID	Genus	Species	Genome	Albumin_DS1	Albumin_DS2	Albumin_DSall	BPIfoldB4_DS1	BPIfoldB4_DS2	BPI_fold_B4_DSall	Clusterin_DS1	Clusterin_DS2	Clusterin_DSall	COL1a1_DS1	COL1a1_DS2	COL1a1_DSall	COL1a2_DS1	COL1a2_DS2	COL1a2_DSall	Lactadherin_DS1	Lactadherin_DS2	Lactadherin_DSall	OC116_DS1	OC116_DS2	OC116_DSall	Ovalbumin_DS1	Ovalbumin_DS2	Ovalbumin_DSall	Ovocalyxin32_DS1	Ovocalyxin32_DS2	Ovocalyxin32_DSall	Ovomucoid_DS1	Ovomucoid_DS2	Ovomucoid_DSall	Ovotransferrin_DS1	Ovotransferrin_DS2	Ovotransferrin_DSall	XCA1_DS1	XCA1_DS2	XCA1_DSall	XCA2_DS1	XCA2_DS2	XCA2_DSall
Aix_galericulata_CL100153795_L01	Aix	Aix_galericulata	CL100153795_L01	1	0	1	1	0	1	0	0	0	0	0	0	1	0	1	1	1	1	1	0	1	1	0	1	1	0	1	1	0	1	1	0	1	1	0	1	1	0	1
Aix_galericulata_GCA_024635365	Aix	Aix_galericulata	GCA_024635365	1	1	1	1	1	1	1	1	1	1	1	1	1	1	1	1	1	1	1	1	1	1	1	1	1	1	1	1	1	1	1	1	1	1	1	1	1	1	1
Aix_sponsa_B10K-D-WWT-1	Aix	Aix_sponsa	B10K-D-WWT-1_NA	1	1	1	1	1	1	1	1	1	1	1	1	1	1	1	1	1	1	1	1	1	1	1	1	1	1	1	1	1	1	1	0	0	1	1	1	1	1	1
Aix_sponsa_GCA_032270905	Aix	Aix_sponsa	GCA_032270905	1	0	1	1	0	1	0	0	0	1	1	1	1	1	1	0	0	0	1	1	1	0	0	0	1	1	1	0	0	0	1	0	1	0	0	0	1	1	1
Alopochen_aegyptiaca_D1907004292	Alopochen	Alopochen_aegyptiaca	D1907004292_NA	1	1	1	1	1	1	0	1	1	0	1	1	1	1	1	1	1	1	1	1	1	1	1	1	1	1	1	1	1	1	1	1	1	1	1	1	1	1	1
Amazonetta_brasiliensis_D2007020470	Amazonetta	Amazonetta_brasiliensis	D2007020470_NA	1	1	1	1	1	1	0	1	1	0	0	0	1	1	1	1	1	1	1	1	1	1	1	1	1	1	1	1	1	1	1	1	1	1	1	1	0	1	1
Anas_acuta_GCA_036026395	Anas	Anas_acuta	GCA_036026395	1	1	1	1	0	1	1	1	1	1	0	1	1	0	1	1	1	1	1	1	1	1	0	1	1	1	1	1	0	1	1	1	1	1	0	1	1	1	1
Anas_acuta_GCA_963932015	Anas	Anas_acuta	GCA_963932015	1	0	1	1	1	1	1	1	1	1	1	1	1	1	1	1	1	1	1	1	1	1	1	1	1	1	1	1	1	1	1	1	1	1	0	1	1	1	1
Anas_acuta_GCA_963932075	Anas	Anas_acuta	GCA_963932075	1	0	1	1	1	1	0	0	0	1	0	1	1	0	1	1	1	1	1	1	1	1	1	1	1	0	1	1	0	1	1	1	1	1	1	1	1	0	1
Anas_bahamensis_D2007020419	Anas	Anas_bahamensis	D2007020419_NA	1	1	1	1	1	1	1	1	1	0	0	0	1	1	1	1	1	1	1	1	1	1	1	1	1	1	1	1	1	1	1	1	1	0	1	1	0	1	1
Anas_bernieri_B10K-D-IZW-58	Anas	Anas_bernieri	B10K-D-IZW-58_NA	1	0	1	1	1	1	1	0	1	1	0	1	1	1	1	1	0	1	1	1	1	1	1	1	1	0	1	1	0	1	1	0	1	1	0	1	1	1	1
Anas_bernieri_GCA_032165215	Anas	Anas_bernieri	GCA_032165215	1	1	1	1	1	1	1	1	1	1	1	1	1	1	1	1	1	1	1	1	1	1	1	1	1	1	1	1	1	1	1	1	1	1	1	1	1	1	1
Anas_capensis_GCA_032357685	Anas	Anas_capensis	GCA_032357685	1	1	1	1	1	1	0	0	0	1	1	1	1	1	1	1	1	1	1	1	1	1	1	1	1	1	1	1	1	1	1	1	1	1	1	1	0	1	1
Anas_fulvigula_D2005012408	Anas	Anas_fulvigula	D2005012408_NA	1	1	1	1	1	1	1	1	1	0	0	0	1	1	1	1	1	1	1	1	1	1	1	1	1	1	1	1	1	1	1	1	1	0	0	0	1	1	1
Anas_georgica_GCA_032275265	Anas	Anas_georgica	GCA_032275265	1	1	1	1	1	1	1	1	1	1	1	1	1	1	1	1	1	1	1	1	1	1	1	1	1	1	1	1	1	1	1	1	1	1	1	1	1	1	1
Anas_gibberifrons_D2007020344	Anas	Anas_gibberifrons	D2007020344_NA	1	1	1	1	1	1	0	1	1	0	0	0	1	1	1	1	1	1	1	1	1	1	1	1	1	1	1	1	1	1	1	1	1	0	1	1	1	1	1
Anas_luzonica_B10K-D-IZW-59	Anas	Anas_luzonica	B10K-D-IZW-59_NA	1	1	1	1	1	1	1	1	1	0	1	1	1	1	1	1	1	1	1	1	1	1	1	1	1	1	1	1	1	1	1	1	1	1	1	1	1	1	1
Anas_melleri_B10K-D-IZW-60	Anas	Anas_melleri	B10K-D-IZW-60_NA	1	1	1	1	1	1	1	1	1	0	0	0	1	1	1	1	1	1	1	1	1	1	1	1	1	1	1	1	1	1	1	1	1	1	1	1	1	1	1
Anas_platyrhynchos_bAnaPla2-hap1	Anas	Anas_platyrhynchos	bAnaPla2-hap1_NA	1	0	0	1	0	0	1	1	0	1	0	0	1	0	0	1	0	0	1	1	0	1	0	0	1	1	0	1	0	0	1	0	0	1	1	0	1	0	0
Anas_platyrhynchos_bAnaPla2-hap2	Anas	Anas_platyrhynchos	bAnaPla2-hap2_NA	1	0	0	1	1	0	1	1	0	1	0	0	1	0	0	1	0	0	1	1	0	1	1	0	1	1	0	1	0	0	1	0	0	1	1	0	1	1	0
Anas_platyrhynchos_GCA_000355885	Anas	Anas_platyrhynchos	GCA_000355885	1	0	1	1	0	1	0	0	1	0	0	0	1	0	1	1	0	1	1	1	1	1	0	1	1	0	1	1	0	1	1	0	1	0	0	1	0	0	1
Anas_platyrhynchos_GCA_002224895	Anas	Anas_platyrhynchos	GCA_002224895	1	0	1	1	1	1	1	1	1	1	0	1	1	0	1	1	0	1	1	1	1	1	0	1	1	0	1	1	0	1	1	0	1	1	1	1	1	0	1
Anas_platyrhynchos_GCA_002743455	Anas	Anas_platyrhynchos	GCA_002743455	1	0	1	1	0	1	0	1	1	1	0	1	1	0	1	1	0	1	1	1	1	0	0	0	1	0	1	1	0	1	1	0	0	1	0	1	1	0	1
Anas_platyrhynchos_GCA_003850225	Anas	Anas_platyrhynchos	GCA_003850225	1	0	1	1	0	1	0	0	0	0	0	0	1	0	1	1	0	1	1	0	1	0	0	0	1	0	1	1	1	1	1	0	1	0	0	0	0	0	0
Anas_platyrhynchos_GCA_008746955	Anas	Anas_platyrhynchos	GCA_008746955	1	0	1	1	1	1	0	0	0	1	0	1	1	0	1	1	0	1	1	1	1	1	0	1	1	1	1	1	0	1	1	0	1	1	0	1	1	0	1
Anas_platyrhynchos_GCA_015476345	Anas	Anas_platyrhynchos	GCA_015476345	1	1	1	1	1	1	0	0	0	1	1	1	1	1	1	1	1	1	1	1	1	1	1	1	1	1	1	1	1	1	1	1	1	1	1	1	1	1	1
Anas_platyrhynchos_GCA_017639285	Anas	Anas_platyrhynchos	GCA_017639285	1	0	1	1	0	1	0	0	0	1	0	1	1	0	1	1	0	1	1	0	1	1	0	1	1	0	1	1	0	1	1	0	1	1	1	1	1	0	1
Anas_platyrhynchos_GCA_017639305	Anas	Anas_platyrhynchos	GCA_017639305	1	0	1	1	0	1	0	0	0	1	0	1	1	0	1	1	0	1	1	1	1	1	0	1	1	1	1	1	0	1	1	1	1	1	1	1	1	0	1
Anas_platyrhynchos_GCA_030704485	Anas	Anas_platyrhynchos	GCA_030704485	1	0	1	1	0	1	1	1	1	0	0	0	1	0	1	1	0	1	1	1	1	1	0	1	1	1	1	1	0	1	1	1	1	0	0	0	1	0	1
Anas_platyrhynchos_GCA_032352815	Anas	Anas_platyrhynchos	GCA_032352815	1	0	1	1	0	1	1	1	1	0	0	1	0	0	1	1	1	1	1	1	1	1	0	1	0	0	1	1	0	1	1	0	1	1	1	1	1	0	1
Anas_platyrhynchos_GCA_037218355	Anas	Anas_platyrhynchos	GCA_037218355	1	0	1	1	0	1	1	0	1	1	0	1	1	0	1	1	0	1	1	1	1	1	0	1	1	1	1	1	0	1	1	0	1	1	0	1	1	0	1
Anas_platyrhynchos_GCA_900411745	Anas	Anas_platyrhynchos	GCA_900411745	1	0	1	1	0	1	0	0	1	0	0	0	1	0	1	1	0	1	1	0	1	1	0	1	1	0	1	1	0	1	1	0	1	0	0	0	0	0	0
Anas_superciliosa_D2006016005	Anas	Anas_superciliosa	D2006016005_NA	1	1	1	1	1	1	1	1	1	0	0	0	1	1	1	1	1	1	1	1	1	1	1	1	1	1	1	1	1	1	1	1	1	1	1	1	1	1	1
Anas_undulata_B10K-D-IZW-61	Anas	Anas_undulata	B10K-D-IZW-61_NA	1	1	1	1	1	1	1	1	1	1	1	1	1	1	1	1	1	1	1	1	1	1	1	1	1	1	1	1	1	1	1	1	1	1	1	1	1	1	1
Anas_zonorhyncha_GCA_002224875	Anas	Anas_zonorhyncha	GCA_002224875	1	1	1	1	1	1	1	1	1	1	1	1	1	1	1	1	1	1	1	1	1	1	1	1	1	1	1	1	1	1	1	1	1	1	1	1	1	1	1
Anser_albifrons_DBG-30	Anser	Anser_albifrons	DBG-30_NA	1	1	1	1	1	1	1	1	1	0	1	1	1	1	1	1	1	1	1	1	1	1	1	1	1	1	1	1	1	1	1	1	1	1	1	1	1	1	1
Anser_anser_DBG-36	Anser	Anser_anser	DBG-36_NA	1	1	1	1	1	1	0	1	1	0	0	0	1	1	1	1	1	1	1	1	1	1	1	1	1	1	1	1	1	1	1	1	1	0	1	1	0	1	1
Anser_brachyrhynchus_GCA_002592135	Anser	Anser_brachyrhynchus	GCA_002592135	1	1	1	1	1	1	0	1	1	1	1	1	1	1	1	1	1	1	1	1	1	1	1	1	1	1	1	1	1	1	1	1	1	1	1	1	1	1	1
Anser_cygnoides_GCA_000971095	Anser	Anser_cygnoides	GCA_000971095	1	0	1	1	1	1	0	0	0	1	0	1	1	0	1	1	1	1	1	1	1	1	0	1	1	0	1	1	0	1	1	0	0	0	0	0	0	0	1
Anser_cygnoides_GCA_002166845	Anser	Anser_cygnoides	GCA_002166845	1	0	1	1	0	1	1	0	1	1	0	1	1	1	1	1	1	1	1	1	1	1	0	1	1	1	1	1	1	1	1	1	1	1	1	1	1	1	1
Anser_cygnoides_GCA_013030995	Anser	Anser_cygnoides	GCA_013030995	1	0	1	1	1	1	0	0	0	1	0	1	0	0	0	1	0	1	1	1	1	1	0	1	1	0	1	1	0	1	1	1	1	1	0	1	1	0	1
Anser_cygnoides_GCA_025388735	Anser	Anser_cygnoides	GCA_025388735	1	0	1	1	1	1	0	0	0	1	1	1	1	0	1	1	0	1	1	1	1	1	1	1	1	0	1	1	0	1	1	0	1	1	0	1	1	0	1
Anser_cygnoides_GCA_026259575	Anser	Anser_cygnoides	GCA_026259575	1	1	1	1	1	1	1	1	1	1	0	1	1	0	1	1	0	1	1	1	1	1	1	1	1	0	1	1	0	1	1	0	1	1	0	1	1	0	1
Anser_cygnoides_GCA_030515125	Anser	Anser_cygnoides	GCA_030515125	1	0	1	1	0	1	0	0	0	1	0	1	0	0	0	1	0	1	1	0	1	1	0	1	1	1	1	1	0	1	1	0	0	1	0	1	1	0	1
Anser_erythropus_DBGNRM61	Anser	Anser_erythropus	DBGNRM61_NA	1	1	1	1	1	1	0	1	1	0	1	1	1	1	1	1	1	1	1	1	1	1	1	1	1	1	1	1	1	1	1	1	1	1	1	1	1	1	1
Anser_fabalis_DBGNRM71	Anser	Anser_fabalis	DBGNRM71_NA	1	1	1	1	1	1	0	0	0	0	0	0	1	1	1	0	1	1	1	1	1	1	1	1	1	1	1	1	1	1	1	1	1	0	0	0	0	0	0
Anser_indicus_GCA_006229135	Anser	Anser_indicus	GCA_006229135	1	1	1	1	1	1	1	1	1	1	1	1	1	1	1	1	1	1	1	1	1	1	1	1	1	1	1	1	1	1	1	1	1	1	0	1	1	1	1
Anser_indicus_GCA_025583725	Anser	Anser_indicus	GCA_025583725	1	0	1	1	0	1	1	1	1	1	1	1	1	1	1	1	0	1	1	1	1	1	0	1	1	1	1	1	1	1	1	0	1	1	1	1	1	1	1
Anser_rossii_D1907004357	Anser	Anser_rossii	D1907004357_NA	1	1	1	1	1	1	0	0	0	0	0	0	1	1	1	1	1	1	0	1	1	1	1	1	1	1	1	1	1	1	1	1	1	0	0	0	1	1	1
Asarcornis_scutulata_GCA_013398475	Asarcornis	Asarcornis_scutulata	GCA_013398475	1	1	1	1	1	1	1	1	1	1	1	1	1	1	1	1	1	1	1	1	1	1	1	1	1	1	1	1	1	1	1	1	1	1	1	1	1	1	1
Aythya_affinis_CL200153793_L02	Aythya	Aythya_affinis	CL200153793_L02	1	1	1	1	1	1	1	1	1	1	1	1	1	1	1	1	1	1	1	1	1	1	1	1	1	1	1	1	1	1	1	1	1	0	0	0	1	1	1
Aythya_americana_D2006016050	Aythya	Aythya_americana	D2006016050_NA	1	1	1	1	1	1	1	1	1	1	1	1	1	1	1	1	1	1	1	1	1	1	1	1	1	1	1	1	1	1	1	1	1	1	1	1	1	1	1
Aythya_baeri_GCA_026413565	Aythya	Aythya_baeri	GCA_026413565	1	1	1	1	1	1	1	1	1	1	1	1	1	1	1	1	1	1	1	1	1	1	1	1	1	1	1	1	1	1	1	1	1	1	1	1	1	1	1
Aythya_collaris_D1907001858	Aythya	Aythya_collaris	D1907001858_NA	1	1	1	1	1	1	1	1	1	0	1	1	1	1	1	1	1	1	1	1	1	1	1	1	0	1	1	1	1	1	1	1	1	1	1	1	1	1	1
Aythya_ferina_D1907000514	Aythya	Aythya_ferina	D1907000514_NA	1	1	1	1	1	1	0	1	1	0	0	0	1	1	1	1	1	1	1	1	1	1	1	1	1	1	1	1	1	1	1	1	1	0	0	0	1	1	1
Aythya_fuligula_GCA_009819795	Aythya	Aythya_fuligula	GCA_009819795	1	1	1	1	1	1	1	1	1	0	0	1	1	1	1	1	1	1	1	1	1	1	0	1	1	1	1	1	1	1	1	1	1	1	1	1	1	1	1
Aythya_fuligula_GCA_009819845	Aythya	Aythya_fuligula	GCA_009819845	1	0	1	1	1	1	1	1	1	1	1	1	1	0	1	1	1	1	1	0	1	1	1	1	1	1	1	1	0	1	1	0	1	0	0	0	0	0	0
Aythya_marila_GCA_029042245	Aythya	Aythya_marila	GCA_029042245	1	1	1	1	1	1	1	1	1	1	1	1	1	1	1	1	1	1	1	1	1	1	1	1	1	1	1	1	1	1	1	1	1	1	1	1	1	1	1
Aythya_nyroca_MOB-23	Aythya	Aythya_nyroca	MOB-23_NA	1	1	1	1	1	1	1	1	1	0	1	1	1	1	1	1	1	1	1	1	1	1	1	1	1	1	1	1	1	1	1	1	1	1	1	1	1	1	1
Branta_bernicla_D2007020471	Branta	Branta_bernicla	D2007020471_NA	1	1	1	1	1	1	0	1	1	0	1	1	1	1	1	1	1	1	1	1	1	1	1	1	1	1	1	1	1	1	1	1	1	0	1	1	1	1	1
Branta_canadensis_D2110088454	Branta	Branta_canadensis	D2110088454_NA	1	1	1	1	1	1	0	0	0	0	0	1	1	0	1	1	1	1	1	1	1	1	0	1	1	1	1	1	0	1	1	1	1	0	0	1	1	0	1
Branta_canadensis_GCA_006130075	Branta	Branta_canadensis	GCA_006130075	1	1	1	1	1	1	0	1	1	1	1	1	1	1	1	1	1	1	1	1	1	1	1	1	1	1	1	1	1	1	1	1	1	1	1	1	1	1	1
Branta_hutchinsii_B10K-D-MSB-25	Branta	Branta_hutchinsii	B10K-D-MSB-25_NA	1	1	1	1	0	1	0	1	1	0	0	1	1	1	1	1	0	1	1	1	1	1	0	1	1	0	1	1	0	1	1	1	1	0	0	1	1	0	1
Branta_hutchinsii_GCA_032270845	Branta	Branta_hutchinsii	GCA_032270845	1	1	1	1	1	1	0	1	1	1	1	1	1	0	1	1	1	1	1	1	1	1	1	1	1	1	1	1	1	1	1	1	1	1	1	1	1	1	1
Branta_leucopsis_DBGNRM65	Branta	Branta_leucopsis	DBGNRM65_NA	1	1	1	1	1	1	0	0	0	1	1	1	1	1	1	1	1	1	1	1	1	1	1	1	1	1	1	1	1	1	1	1	1	1	1	1	1	1	1
Branta_ruficollis_D2104051282	Branta	Branta_ruficollis	D2104051282_NA	1	1	1	1	1	1	0	0	0	0	0	0	1	1	1	1	1	1	1	1	1	1	1	1	1	1	1	1	1	1	1	1	1	0	1	1	1	1	1
Branta_sandvicensis_D2007017072	Branta	Branta_sandvicensis	D2007017072_NA	1	1	1	1	1	1	0	1	1	0	0	0	1	1	1	1	1	1	1	1	1	1	1	1	1	1	1	1	1	1	1	1	1	1	1	1	1	1	1
Bucephala_clangula_DBGNRM73	Bucephala	Bucephala_clangula	DBGNRM73_NA	1	1	1	1	1	1	1	1	1	0	1	1	1	1	1	1	1	1	1	1	1	1	1	1	1	1	1	1	1	1	1	1	1	1	1	1	1	1	1
Bucephala_islandica_D1907003562	Bucephala	Bucephala_islandica	D1907003562_NA	1	1	1	1	1	1	0	1	1	0	1	1	1	1	1	1	1	1	1	1	1	1	1	1	1	1	1	1	1	1	1	1	1	0	0	0	1	1	1
Cairina_moschata_GCA_009194515	Cairina	Cairina_moschata	GCA_009194515	1	0	1	1	0	1	1	0	1	1	1	1	0	0	1	1	0	1	1	0	1	1	0	1	1	1	1	1	0	1	1	0	0	1	0	1	1	0	1
Cairina_moschata_GCA_018104995	Cairina	Cairina_moschata	GCA_018104995	1	1	1	1	1	1	1	1	1	0	0	0	1	1	1	1	1	1	1	1	1	1	1	1	1	1	1	1	1	1	1	1	1	1	1	1	1	1	1
Callonetta_leucophrys_D1907004294	Callonetta	Callonetta_leucophrys	D1907004294_NA	1	1	1	1	1	1	0	1	1	0	0	0	1	1	1	1	1	1	1	1	1	1	1	1	1	1	1	1	1	1	1	1	1	0	0	0	1	1	1
Cereopsis_novaehollandiae_B10K-D-IZW-75	Cereopsis	Cereopsis_novaehollandiae	B10K-D-IZW-75_NA	1	1	1	1	1	1	0	1	1	1	1	1	1	1	1	1	1	1	1	1	1	1	1	1	1	1	1	1	1	1	1	1	1	1	1	1	1	1	1
Chenonetta_jubata_D2007020407	Chenonetta	Chenonetta_jubata	D2007020407_NA	1	1	1	0	1	1	0	1	1	0	0	0	1	1	1	1	1	1	1	1	1	1	1	1	1	1	1	1	1	1	1	1	1	0	0	0	1	1	1
Chloephaga_hybrida_D2104051195	Chloephaga	Chloephaga_hybrida	D2104051195_NA	1	1	1	1	1	1	1	1	1	0	1	1	1	1	1	1	1	1	1	1	1	1	1	1	1	1	1	1	1	1	1	1	1	1	1	1	1	1	1
Chloephaga_melanoptera_B10K-D-IZW-12	Chloephaga	Chloephaga_melanoptera	B10K-D-IZW-12_NA	1	1	1	1	1	1	0	0	1	0	0	1	1	1	1	1	1	1	1	1	1	1	1	1	1	1	1	1	1	1	1	1	1	1	0	1	1	1	1
Chloephaga_melanoptera_B10K-D-WWT-5	Chloephaga	Chloephaga_melanoptera	B10K-D-WWT-5_NA	1	0	1	1	1	1	1	1	1	1	1	1	1	1	1	1	1	1	1	1	1	1	1	1	1	1	1	1	0	1	1	1	1	1	1	1	1	0	1
Chloephaga_picta_B10K-D-IZW-10	Chloephaga	Chloephaga_picta	B10K-D-IZW-10_NA	1	1	1	1	1	1	1	1	1	0	0	1	1	1	1	1	0	1	1	1	1	1	1	1	1	1	1	1	1	1	1	1	1	0	0	1	1	1	1
Chloephaga_picta_B10K-D-WWT-7	Chloephaga	Chloephaga_picta	B10K-D-WWT-7_NA	1	1	1	1	0	1	1	1	1	1	1	1	1	0	1	1	1	1	1	1	1	1	1	1	1	1	1	1	0	1	1	1	1	1	1	1	1	0	1
Chloephaga_poliocephala_B10K-D-IZW-11	Chloephaga	Chloephaga_poliocephala	B10K-D-IZW-11_NA	1	1	1	1	1	1	0	1	1	0	0	0	1	1	1	1	1	1	1	1	1	1	1	1	1	1	1	1	1	1	1	1	1	0	1	1	0	1	1
Chloephaga_rubidiceps_D2104051194	Chloephaga	Chloephaga_rubidiceps	D2104051194_NA	1	1	1	1	1	1	0	1	1	0	1	1	1	1	1	1	1	1	1	1	1	1	1	1	1	1	1	1	1	1	1	1	1	0	1	1	1	1	1
Clangula_hyemalis_B10K-D-DBG-162	Clangula	Clangula_hyemalis	B10K-D-DBG-162_NA	1	0	1	1	1	1	0	0	0	0	0	0	1	1	1	0	0	1	0	0	0	1	0	1	1	0	1	1	1	1	1	0	1	0	0	0	0	0	0
Clangula_hyemalis_GCA_029619115	Clangula	Clangula_hyemalis	GCA_029619115	1	1	1	1	1	1	0	1	1	0	1	1	1	1	1	1	1	1	1	1	1	1	1	1	1	1	1	1	1	1	1	1	1	1	1	1	1	1	1
Coscoroba_coscoroba_D2102046636	Coscoroba	Coscoroba_coscoroba	D2102046636_NA	1	1	1	1	1	1	0	1	1	0	0	0	1	1	1	1	1	1	1	1	1	1	1	1	1	1	1	1	1	1	1	1	1	0	0	0	1	1	1
Cyanochen_cyanoptera_B10K-D-WWT-10	Cyanochen	Cyanochen_cyanoptera	B10K-D-WWT-10_NA	1	1	1	1	1	1	1	1	1	1	1	1	1	1	1	1	1	1	1	1	1	1	1	1	1	1	1	1	1	1	1	1	1	1	1	1	1	1	1
Cygnus_atratus_GCA_013377495	Cygnus	Cygnus_atratus	GCA_013377495	1	1	1	1	1	1	0	0	0	1	1	1	1	1	1	1	1	1	1	1	1	1	1	1	1	1	1	1	1	1	1	1	1	1	1	1	1	1	1
Cygnus_buccinator_GCA_019232035	Cygnus	Cygnus_buccinator	GCA_019232035	1	1	1	1	1	1	0	0	0	1	1	1	1	1	1	1	1	1	1	1	1	1	1	1	1	1	1	1	1	1	1	1	1	1	1	1	1	1	1
Cygnus_columbianus_DBG-71	Cygnus	Cygnus_columbianus	DBG-71_NA	1	1	1	1	1	1	1	1	1	1	1	1	1	1	1	1	1	1	1	1	1	1	1	1	1	1	1	1	1	1	1	1	1	1	1	1	1	1	1
Cygnus_cygnus_DBG88	Cygnus	Cygnus_cygnus	DBG88_NA	1	0	1	1	1	1	1	1	1	1	1	1	1	1	1	1	1	1	1	1	1	1	1	1	1	0	1	1	0	1	1	1	1	1	1	1	1	1	1
Cygnus_cygnus_GCA_014362685	Cygnus	Cygnus_cygnus	GCA_014362685	1	1	1	1	1	1	0	0	0	1	1	1	1	0	1	1	1	1	1	1	1	1	0	1	1	1	1	1	1	1	1	0	1	1	0	1	0	0	0
Cygnus_melancoryphus_CL100153795_L02	Cygnus	Cygnus_melancoryphus	CL100153795_L02	1	1	1	1	1	1	0	0	0	1	1	1	1	1	1	1	1	1	1	1	1	1	1	1	1	1	1	1	1	1	1	1	1	0	1	1	1	1	1
Cygnus_olor_GCA_009769485	Cygnus	Cygnus_olor	GCA_009769485	1	1	1	1	1	1	0	0	0	1	1	1	1	1	1	1	1	1	1	1	1	1	1	1	1	1	1	0	0	0	0	0	0	1	0	1	0	0	0
Cygnus_olor_GCA_009769625	Cygnus	Cygnus_olor	GCA_009769625	1	0	1	1	0	1	1	1	1	1	0	1	1	1	1	1	1	1	1	1	1	1	1	1	1	0	1	1	1	1	1	1	1	1	1	1	1	1	1
Dendrocygna_arborea_B10K-D-IZW-83	Dendrocygna	Dendrocygna_arborea	B10K-D-IZW-83_NA	1	1	1	1	1	1	0	1	1	1	1	1	1	1	1	1	1	1	1	1	1	1	1	1	1	1	1	1	1	1	1	1	1	1	1	1	1	1	1
Dendrocygna_autumnalis_B10K-D-USNM-95	Dendrocygna	Dendrocygna_autumnalis	B10K-D-USNM-95_NA	1	1	1	1	1	1	0	1	1	0	1	1	1	1	1	1	1	1	1	1	1	1	1	1	1	1	1	1	1	1	1	1	1	1	1	1	1	1	1
Dendrocygna_bicolor_B10K-D-IZW-84	Dendrocygna	Dendrocygna_bicolor	B10K-D-IZW-84_NA	1	1	1	1	1	1	1	1	1	1	1	1	1	1	1	1	1	1	1	1	1	1	1	1	1	1	1	1	1	1	1	1	1	1	1	1	1	1	1
Dendrocygna_guttata_B10K-D-IZW-85	Dendrocygna	Dendrocygna_guttata	B10K-D-IZW-85_NA	1	1	1	1	1	1	1	1	1	1	1	1	1	1	1	1	1	1	1	1	1	1	1	1	1	1	1	1	1	1	1	1	1	1	1	1	1	1	1
Dendrocygna_javanica_B10K-D-IZW-86	Dendrocygna	Dendrocygna_javanica	B10K-D-IZW-86_NA	1	1	1	1	1	1	0	1	1	1	1	1	1	1	1	1	1	1	1	1	1	1	1	1	1	1	1	1	1	1	1	1	1	1	1	1	1	1	1
Dendrocygna_viduata_CL100160616_L02	Dendrocygna	Dendrocygna_viduata	CL100160616_L02	1	1	1	1	1	1	0	1	1	0	1	1	1	1	1	1	1	1	1	1	1	1	1	1	1	1	1	1	1	1	1	1	1	1	1	1	1	1	1
Heteronetta_atricapilla_B10K-D-WWT-13	Heteronetta	Heteronetta_atricapilla	B10K-D-WWT-13_NA	1	0	1	1	0	1	1	1	1	1	1	1	1	0	1	1	0	1	1	0	1	1	0	1	1	0	1	1	0	1	1	0	1	1	0	1	1	0	1
Heteronetta_atricapilla_GCA_011075105	Heteronetta	Heteronetta_atricapilla	GCA_011075105	1	1	1	1	1	1	0	0	0	1	0	1	1	1	1	1	1	1	1	1	1	1	1	1	1	1	1	1	1	1	1	1	1	1	1	1	1	1	1
Histrionicus_histrionicus_D1907004311	Histrionicus	Histrionicus_histrionicus	D1907004311_NA	1	1	1	1	1	1	0	1	1	0	0	0	1	1	1	1	1	1	1	1	1	1	1	1	1	1	1	1	1	1	1	1	1	1	1	1	1	1	1
Lophodytes_cucullatus_B10K-D-WWT-15	Lophodytes	Lophodytes_cucullatus	B10K-D-WWT-15_NA	1	1	1	1	1	1	1	1	1	1	1	1	1	1	1	1	1	1	1	1	1	1	1	1	1	1	1	1	1	1	1	1	1	1	1	1	1	1	1
Lophonetta_specularioides_B10K-D-WWT-17	Lophonetta	Lophonetta_specularioides	B10K-D-WWT-17_NA	1	0	1	1	1	1	0	0	0	0	0	1	1	0	1	1	0	1	1	1	1	1	0	1	1	1	1	1	1	1	1	1	1	1	0	1	1	0	1
Lophonetta_specularioides_GCA_032165235	Lophonetta	Lophonetta_specularioides	GCA_032165235	1	1	1	1	1	1	1	1	1	1	1	1	1	1	1	1	1	1	1	1	1	1	1	1	1	1	1	1	1	1	1	1	1	1	1	1	1	1	1
Mareca_americana_D2212160205	Mareca	Mareca_americana	D2212160205_NA	1	0	1	1	1	1	1	1	1	0	0	0	1	0	1	1	1	1	1	1	1	1	0	1	1	0	1	1	1	1	1	1	1	1	1	1	1	0	1
Mareca_americana_GCA_035588595	Mareca	Mareca_americana	GCA_035588595	1	1	1	1	1	1	1	1	1	1	1	1	1	1	1	1	0	1	1	1	1	1	1	1	1	1	1	1	0	1	1	1	1	1	1	1	1	1	1
Mareca_falcata_D2006016302	Mareca	Mareca_falcata	D2006016302_NA	1	1	1	1	1	1	1	1	1	0	0	0	1	1	1	1	1	1	1	1	1	1	1	1	1	1	1	1	1	1	1	1	1	0	1	1	1	1	1
Mareca_penelope_GCA_036026335	Mareca	Mareca_penelope	GCA_036026335	1	1	1	1	1	1	1	1	1	1	1	1	1	1	1	1	1	1	1	1	1	1	1	1	1	1	1	1	1	1	1	1	1	1	1	1	1	1	1
Mareca_sibilatrix_GCA_034783215	Mareca	Mareca_sibilatrix	GCA_034783215	1	1	1	1	1	1	1	1	1	1	1	1	1	1	1	1	1	1	1	1	1	1	1	1	1	1	1	1	1	1	1	1	1	1	1	1	1	1	1
Mareca_strepera_DBGNRM54	Mareca	Mareca_strepera	DBGNRM54_NA	1	1	1	1	1	1	1	1	1	0	0	0	1	1	1	1	0	1	1	1	1	1	0	1	1	0	1	1	0	1	1	1	1	1	0	1	1	0	1
Mareca_strepera_GCA_035583915	Mareca	Mareca_strepera	GCA_035583915	1	1	1	1	1	1	1	1	1	1	1	1	1	1	1	1	1	1	1	1	1	1	1	1	1	1	1	1	1	1	1	1	1	1	1	1	1	1	1
Marmaronetta_angustirostris_D1907004224	Marmaronetta	Marmaronetta_angustirostris	D1907004224_NA	1	1	1	1	1	1	1	1	1	0	0	0	1	1	1	1	1	1	1	1	1	1	1	1	1	1	1	1	1	1	1	1	1	0	0	0	1	1	1
Melanitta_americana_D2208137246	Melanitta	Melanitta_americana	D2208137246_NA	1	0	1	1	1	1	1	1	1	0	1	1	1	0	1	1	1	1	1	1	1	1	0	1	1	1	1	1	0	1	1	1	1	1	1	1	1	0	1
Melanitta_americana_D2212160212	Melanitta	Melanitta_americana	D2212160212_NA	1	1	1	1	0	1	1	1	1	0	1	1	1	1	1	1	1	1	1	1	1	1	1	1	1	0	1	1	1	1	1	1	1	1	1	1	1	1	1
Melanitta_fusca_GCA_029620185	Melanitta	Melanitta_fusca	GCA_029620185	1	1	1	1	1	1	1	1	1	1	1	1	1	1	1	1	1	1	1	1	1	1	1	1	1	1	1	1	1	1	1	1	1	1	1	1	1	1	1
Melanitta_nigra_D2006016004	Melanitta	Melanitta_nigra	D2006016004_NA	1	1	1	0	1	1	0	1	1	0	0	0	1	1	1	1	1	1	1	1	1	1	1	1	1	1	1	1	1	1	1	1	1	0	1	1	0	1	1
Melanitta_perspicillata_D1907004383	Melanitta	Melanitta_perspicillata	D1907004383_NA	1	1	1	1	1	1	0	1	1	0	0	0	1	1	1	1	1	1	1	1	1	1	1	1	1	1	1	1	1	1	1	1	1	0	1	1	1	1	1
Mergellus_albellus_B10K-D-WWT-19	Mergellus	Mergellus_albellus	B10K-D-WWT-19_NA	1	1	1	1	1	1	0	1	1	0	1	1	1	1	1	1	1	1	1	1	1	1	1	1	1	1	1	1	1	1	1	1	1	1	1	1	1	1	1
Mergellus_albellus_D2104051199	Mergellus	Mergellus_albellus	D2104051199_NA	1	0	1	1	1	1	0	0	1	0	0	0	1	0	1	1	0	1	1	1	1	1	0	1	1	0	1	1	0	1	1	1	1	0	0	0	1	0	1
Mergellus_albellus_D2104051214	Mergellus	Mergellus_albellus	D2104051214_NA	1	0	1	1	1	1	0	1	1	0	0	0	1	0	1	1	0	1	1	1	1	1	0	1	1	0	1	1	0	1	1	1	1	0	0	0	1	0	1
Mergus_merganser_D1907004324	Mergus	Mergus_merganser	D1907004324_NA	1	1	1	1	1	1	0	0	0	0	0	0	1	1	1	1	1	1	1	1	1	1	1	1	1	1	1	1	1	1	1	1	1	0	0	0	1	1	1
Mergus_serrator_D2006016306	Mergus	Mergus_serrator	D2006016306_NA	1	1	1	1	1	1	0	1	1	0	0	0	1	1	1	1	1	1	1	1	1	1	1	1	1	1	1	1	1	1	1	1	1	0	1	1	1	1	1
Neochen_jubata_B10K-D-WWT-20	Neochen	Neochen_jubata	B10K-D-WWT-20_NA	1	1	1	1	1	1	1	1	1	1	1	1	1	1	1	1	1	1	1	1	1	1	1	1	1	1	1	1	1	1	1	0	1	1	1	1	1	1	1
Neochen_jubata_D2102046032	Neochen	Neochen_jubata	D2102046032_NA	1	0	1	1	0	1	1	0	1	0	0	1	1	0	1	1	0	1	1	1	1	1	0	1	1	1	1	1	0	1	1	1	1	0	1	1	1	0	1
Netta_erythrophthalma_B10K-D-IZW-104	Netta	Netta_erythrophthalma	B10K-D-IZW-104_NA	1	1	1	1	1	1	1	1	1	1	1	1	1	1	1	1	1	1	1	1	1	1	1	1	1	1	1	1	1	1	1	1	1	1	1	1	1	1	1
Netta_peposaca_D1907004221	Netta	Netta_peposaca	D1907004221_NA	1	1	1	1	1	1	0	1	1	0	0	0	1	1	1	1	1	1	1	1	1	1	1	1	1	1	1	1	1	1	1	1	1	0	0	0	1	1	1
Netta_rufina_MOB-64	Netta	Netta_rufina	MOB-64_NA	1	1	1	1	1	1	0	1	1	0	1	1	1	1	1	1	1	1	1	1	1	1	1	1	1	1	1	1	1	1	1	1	1	0	1	1	1	1	1
Nettapus_auritus_GCA_011076525	Nettapus	Nettapus_auritus	GCA_011076525	1	1	1	1	1	1	1	1	1	1	1	1	1	1	1	1	1	1	1	1	1	1	1	1	1	1	1	1	1	1	1	1	1	1	1	1	1	1	1
Nomonyx_dominicus_D1907003520	Nomonyx	Nomonyx_dominicus	D1907003520_NA	1	1	1	1	1	1	0	1	1	0	0	0	1	1	1	1	1	1	1	1	1	1	1	1	1	1	1	1	1	1	1	1	1	1	1	1	0	1	1
Oxyura_jamaicensis_GCA_011077185	Oxyura	Oxyura_jamaicensis	GCA_011077185	1	1	1	1	1	1	1	1	1	1	1	1	1	1	1	1	1	1	1	1	1	1	1	1	1	1	1	1	1	1	1	1	1	1	1	1	1	1	1
Oxyura_leucocephala_B10K-D-IZW-106	Oxyura	Oxyura_leucocephala	B10K-D-IZW-106_NA	1	1	1	1	1	1	0	1	1	0	1	1	1	1	1	1	1	1	1	1	1	1	1	1	1	1	1	1	1	1	1	1	1	1	1	1	1	1	1
Plectropterus_gambensis_B10K-D-WWT-22	Plectropterus	Plectropterus_gambensis	B10K-D-WWT-22_NA	1	1	1	1	1	1	1	1	1	0	1	1	1	1	1	1	1	1	1	1	1	1	1	1	1	1	1	1	1	1	1	1	1	1	1	1	1	1	1
Polysticta_stelleri_D2301166173	Polysticta	Polysticta_stelleri	D2301166173_NA	1	1	1	1	1	1	1	1	1	0	1	1	1	1	1	1	1	1	1	1	1	1	1	1	1	1	1	1	1	1	1	1	1	1	1	1	1	1	1
Pteronetta_hartlaubii_D2102046034	Pteronetta	Pteronetta_hartlaubii	D2102046034_NA	1	1	1	1	1	1	0	1	1	0	1	1	1	1	1	1	1	1	1	1	1	1	1	1	1	1	1	1	1	1	1	1	1	0	1	1	0	1	1
Somateria_mollissima_CL100150685_L01	Somateria	Somateria_mollissima	CL100150685_L01	1	0	1	0	0	1	1	1	1	0	0	0	1	0	1	1	0	1	1	1	1	1	0	1	1	1	1	1	1	1	1	1	1	1	1	1	1	1	1
Somateria_mollissima_GCA_030142145	Somateria	Somateria_mollissima	GCA_030142145	1	0	1	1	0	1	0	0	0	1	0	1	1	0	1	1	0	1	1	1	1	1	0	1	1	1	1	1	0	1	1	1	1	1	0	1	1	0	1
Somateria_mollissima_GCA_951411735	Somateria	Somateria_mollissima	GCA_951411735	1	0	1	1	1	1	1	1	1	1	1	1	1	0	1	1	0	1	1	1	1	1	0	1	0	0	0	1	1	1	0	0	0	1	1	1	1	1	1
Somateria_mollissima_GCA_951416345	Somateria	Somateria_mollissima	GCA_951416345	1	1	1	1	0	1	0	0	0	1	0	1	1	1	1	1	1	1	1	1	1	1	1	1	0	0	0	1	1	1	0	0	0	1	1	1	1	0	1
Somateria_spectabilis_D2006016067	Somateria	Somateria_spectabilis	D2006016067_NA	1	1	1	1	1	1	0	1	1	0	1	1	1	1	1	1	1	1	1	1	1	1	1	1	1	1	1	1	1	1	1	1	1	1	1	1	1	1	1
Spatula_clypeata_D2212160216	Spatula	Spatula_clypeata	D2212160216_NA	1	1	1	1	1	1	1	1	1	0	0	0	1	1	1	1	1	1	1	1	1	1	1	1	1	1	1	1	1	1	1	1	1	0	1	1	1	1	1
Spatula_discors_GCA_032165275	Spatula	Spatula_discors	GCA_032165275	1	1	1	1	1	1	0	1	1	1	1	1	1	1	1	1	1	1	1	1	1	1	1	1	1	1	1	1	1	1	1	1	1	1	1	1	1	1	1
Spatula_platalea_D2007020414	Spatula	Spatula_platalea	D2007020414_NA	1	1	1	1	1	1	0	1	1	0	0	0	1	1	1	1	1	1	1	1	1	1	1	1	1	1	1	1	1	1	1	1	1	0	0	0	1	1	1
Spatula_querquedula_GCA_032191525	Spatula	Spatula_querquedula	GCA_032191525	1	1	1	1	1	1	1	1	1	1	1	1	1	1	1	1	1	1	1	1	1	1	1	1	1	1	1	1	1	1	1	1	1	1	1	1	1	1	1
Spatula_rhynchotis_GCA_034783165	Spatula	Spatula_rhynchotis	GCA_034783165	1	1	1	1	1	1	1	1	1	1	1	1	1	1	1	1	1	1	1	1	1	1	1	1	1	1	1	1	1	1	1	1	1	1	1	1	1	1	1
Spatula_smithii_GCA_035221675	Spatula	Spatula_smithii	GCA_035221675	1	1	1	1	1	1	1	1	1	1	1	1	1	1	1	1	1	1	1	1	1	1	1	1	1	1	1	1	1	1	1	1	1	1	1	1	1	1	1
Spatula_versicolor_D2007020420	Spatula	Spatula_versicolor	D2007020420_NA	1	1	1	1	1	1	0	1	1	0	0	0	1	1	1	1	1	1	1	1	1	1	1	1	1	1	1	1	1	1	1	1	1	0	0	0	1	1	1
Speculanas_specularis_D2102046036	Speculanas	Speculanas_specularis	D2102046036_NA	1	0	1	1	0	1	1	1	1	0	0	1	1	0	1	1	0	1	1	0	1	1	0	1	1	0	1	1	1	1	1	0	1	1	0	1	1	0	1
Speculanas_specularis_GCA_032165255	Speculanas	Speculanas_specularis	GCA_032165255	1	1	1	1	1	1	1	1	1	1	1	1	1	1	1	1	1	1	1	1	1	1	1	1	1	1	1	1	1	1	1	1	1	1	1	1	1	1	1
Stictonetta_naevosa_D2006016299	Stictonetta	Stictonetta_naevosa	D2006016299_NA	1	0	1	1	0	1	0	1	1	0	0	0	1	1	1	1	1	1	1	0	1	1	0	1	1	0	1	1	0	1	1	0	1	0	0	1	1	0	1
Stictonetta_naevosa_GCA_011074415	Stictonetta	Stictonetta_naevosa	GCA_011074415	1	1	1	1	1	1	0	1	1	0	0	0	1	1	1	1	1	1	1	1	1	1	1	1	1	1	1	1	1	1	1	1	1	1	1	1	1	1	1
Tachyeres_brachypterus_GCA_032357605	Tachyeres	Tachyeres_brachypterus	GCA_032357605	1	1	1	1	1	1	1	1	1	1	1	1	1	1	1	1	1	1	1	1	1	1	1	1	1	1	1	1	1	1	1	1	1	1	1	1	1	1	1
Tachyeres_leucocephalus_GCA_034780855	Tachyeres	Tachyeres_leucocephalus	GCA_034780855	1	1	1	1	1	1	1	1	1	1	1	1	1	1	1	1	1	1	1	1	1	1	1	1	1	1	1	1	1	1	1	1	1	1	1	1	1	1	1
Tachyeres_pteneres_D2102046038	Tachyeres	Tachyeres_pteneres	D2102046038_NA	1	1	1	1	1	1	1	1	1	0	0	0	1	1	1	1	1	1	1	1	1	1	1	1	1	1	1	1	1	1	1	1	1	1	1	1	0	1	1
Tadorna_cana_B10K-D-IZW-124	Tadorna	Tadorna_cana	B10K-D-IZW-124_NA	1	1	1	1	1	1	0	1	1	1	1	1	1	1	1	1	1	1	1	1	1	1	1	1	1	1	1	1	1	1	1	1	1	1	1	1	0	0	0
Tadorna_tadorna_B10K-D-WWT-25	Tadorna	Tadorna_tadorna	B10K-D-WWT-25_NA	1	1	1	1	1	1	0	1	1	1	0	1	1	1	1	1	1	1	1	1	1	1	1	1	1	1	1	1	1	1	1	0	1	1	0	1	1	1	1
Tadorna_tadorna_D2110088457	Tadorna	Tadorna_tadorna	D2110088457_NA	1	0	1	1	0	1	0	0	0	0	0	0	1	0	1	1	0	1	1	1	1	1	0	1	1	0	1	1	0	1	1	0	1	0	0	0	0	0	1
Tadorna_tadorna_DBGNRM58	Tadorna	Tadorna_tadorna	DBGNRM58_NA	1	0	1	1	0	1	1	1	1	1	1	1	1	0	1	1	0	1	1	1	1	1	0	1	1	0	1	1	0	1	1	1	1	0	1	1	1	0	1
Tadorna_variegata_D2007020370	Tadorna	Tadorna_variegata	D2007020370_NA	1	1	1	1	1	1	0	1	1	0	0	0	1	1	1	1	1	1	1	1	1	1	1	1	1	1	1	1	1	1	1	1	1	0	1	1	1	1	1
Thalassornis_leuconotus_D2102046040	Thalassornis	Thalassornis_leuconotus	D2102046040_NA	1	1	1	1	1	1	1	1	1	1	1	1	1	1	1	1	1	1	1	1	1	1	1	1	1	1	1	1	1	1	1	1	1	0	1	1	1	1	1

## Sheet: SD3 Genus annotation summary
Supplementary Data 3. Summary of proteins in dataset 1 and dataset 2 by genus. DS1 is Dataset 1 containing sequences 70% complete. DS2 is Dataset 2, containing only unique sequences at the species level.
Genus	# Genome	# Species	# Albumin in DS1	# Albumin in DS2	# BPIfoldB4 in DS1	# BPIfoldB4 in DS2	# Clusterin in DS1	# Clusterin in DS2	# COL1a1 in DS1	# COL1a1 in DS2	# COL1a2 in DS1	# COL1a2 in DS2	# Lactadherin in DS1	# Lactadherin in DS2	# OC116 in DS1	# OC116 in DS2	# Ovalbumin in DS1	# Ovalbumin in DS2	# Ovocalyxin32 in DS1	# Ovocalyxin32 in DS2	# Ovomucoid in DS1	# Ovomucoid in DS2	# Ovotransferrin in DS1	# Ovotransferrin in DS2	# XCA1 in DS1	# XCA1 in DS2	# XCA2 in DS1	# XCA2 in DS2
Aix	4	1	4	2	4	2	2	2	3	3	4	3	3	3	4	3	3	2	4	3	3	2	4	1	3	2	4	3
Alopochen	1	1	1	1	1	1	0	1	0	1	1	1	1	1	1	1	1	1	1	1	1	1	1	1	1	1	1	1
Amazonetta	1	1	1	1	1	1	0	1	0	0	1	1	1	1	1	1	1	1	1	1	1	1	1	1	1	1	0	1
Anas	29	13	29	13	29	18	18	18	18	8	28	14	29	16	29	26	27	16	28	20	29	14	29	17	22	18	24	16
Anser	14	8	14	8	14	11	5	7	9	6	12	9	13	9	13	13	14	9	14	10	14	9	14	9	10	6	11	8
Asarcornis	1	1	1	1	1	1	1	1	1	1	1	1	1	1	1	1	1	1	1	1	1	1	1	1	1	1	1	1
Aythya	9	8	9	8	9	9	8	9	5	7	9	8	9	9	9	8	9	8	8	9	9	8	9	8	6	6	8	8
Branta	8	6	8	8	8	7	0	5	3	4	8	6	8	7	8	8	8	6	8	7	8	6	8	8	4	6	8	6
Bucephala	2	2	2	2	2	2	1	2	0	2	2	2	2	2	2	2	2	2	2	2	2	2	2	2	1	1	2	2
Cairina	2	1	2	1	2	1	2	1	1	1	1	1	2	1	2	1	2	1	2	2	2	1	2	1	2	1	2	1
Callonetta	1	1	1	1	1	1	0	1	0	0	1	1	1	1	1	1	1	1	1	1	1	1	1	1	0	0	1	1
Cereopsis	1	1	1	1	1	1	0	1	1	1	1	1	1	1	1	1	1	1	1	1	1	1	1	1	1	1	1	1
Chenonetta	1	1	1	1	0	1	0	1	0	0	1	1	1	1	1	1	1	1	1	1	1	1	1	1	0	0	1	1
Chloephaga	7	5	7	6	7	6	4	6	2	4	7	6	7	6	7	7	7	7	7	7	7	5	7	7	4	5	6	5
Clangula	2	1	2	1	2	2	0	1	0	1	2	2	1	1	1	1	2	1	2	1	2	2	2	1	1	1	1	1
Coscoroba	1	1	1	1	1	1	0	1	0	0	1	1	1	1	1	1	1	1	1	1	1	1	1	1	0	0	1	1
Cyanochen	1	1	1	1	1	1	1	1	1	1	1	1	1	1	1	1	1	1	1	1	1	1	1	1	1	1	1	1
Cygnus	8	6	8	6	8	7	3	3	8	7	8	7	8	8	8	8	8	7	8	6	7	6	7	6	7	6	6	6
Dendrocygna	6	6	6	6	6	6	2	6	4	6	6	6	6	6	6	6	6	6	6	6	6	6	6	6	6	6	6	6
Heteronetta	2	1	2	1	2	1	1	1	2	1	2	1	2	1	2	1	2	1	2	1	2	1	2	1	2	1	2	1
Histrionicus	1	1	1	1	1	1	0	1	0	0	1	1	1	1	1	1	1	1	1	1	1	1	1	1	1	1	1	1
Lophodytes	1	1	1	1	1	1	1	1	1	1	1	1	1	1	1	1	1	1	1	1	1	1	1	1	1	1	1	1
Lophonetta	2	1	2	1	2	2	1	1	1	1	2	1	2	1	2	2	2	1	2	2	2	2	2	2	2	1	2	1
Mareca	7	5	7	6	7	7	7	7	4	4	7	6	7	5	7	7	7	5	7	5	7	5	7	7	6	6	7	5
Marmaronetta	1	1	1	1	1	1	1	1	0	0	1	1	1	1	1	1	1	1	1	1	1	1	1	1	0	0	1	1
Melanitta	5	4	5	4	4	4	3	5	1	3	5	4	5	5	5	5	5	4	5	4	5	4	5	5	3	5	4	4
Mergellus	3	1	3	1	3	3	0	2	0	1	3	1	3	1	3	3	3	1	3	1	3	1	3	3	1	1	3	1
Mergus	2	2	2	2	2	2	0	1	0	0	2	2	2	2	2	2	2	2	2	2	2	2	2	2	0	1	2	2
Neochen	2	1	2	1	2	1	2	1	1	1	2	1	2	1	2	2	2	1	2	2	2	1	2	1	1	2	2	1
Netta	3	3	3	3	3	3	1	3	1	2	3	3	3	3	3	3	3	3	3	3	3	3	3	3	1	2	3	3
Nettapus	1	1	1	1	1	1	1	1	1	1	1	1	1	1	1	1	1	1	1	1	1	1	1	1	1	1	1	1
Nomonyx	1	1	1	1	1	1	0	1	0	0	1	1	1	1	1	1	1	1	1	1	1	1	1	1	1	1	0	1
Oxyura	2	2	2	2	2	2	1	2	1	2	2	2	2	2	2	2	2	2	2	2	2	2	2	2	2	2	2	2
Plectropterus	1	1	1	1	1	1	1	1	0	1	1	1	1	1	1	1	1	1	1	1	1	1	1	1	1	1	1	1
Polysticta	1	1	1	1	1	1	1	1	0	1	1	1	1	1	1	1	1	1	1	1	1	1	1	1	1	1	1	1
Pteronetta	1	1	1	1	1	1	0	1	0	1	1	1	1	1	1	1	1	1	1	1	1	1	1	1	0	1	0	1
Somateria	5	2	5	2	4	2	2	3	3	2	5	2	5	2	5	5	5	2	3	3	5	4	3	3	5	4	5	3
Spatula	7	7	7	7	7	7	4	7	4	4	7	7	7	7	7	7	7	7	7	7	7	7	7	7	4	5	7	7
Speculanas	2	1	2	1	2	1	2	2	1	1	2	1	2	1	2	1	2	1	2	1	2	2	2	1	2	1	2	1
Stictonetta	2	1	2	1	2	1	0	2	0	0	2	2	2	2	2	1	2	1	2	1	2	1	2	1	1	1	2	1
Tachyeres	3	3	3	3	3	3	3	3	2	2	3	3	3	3	3	3	3	3	3	3	3	3	3	3	3	3	2	3
Tadorna	5	3	5	3	5	3	1	4	3	2	5	3	5	3	5	5	5	3	5	3	5	3	5	3	2	3	3	2
Thalassornis	1	1	1	1	1	1	1	1	1	1	1	1	1	1	1	1	1	1	1	1	1	1	1	1	0	1	1	1
Grand Total	160	160	160	116	157	130	81	121	83	85	156	120	157	124	158	149	157	119	156	130	158	119	157	127	112	109	140	116

## Sheet: SD4 Variation summary
Supplementary Data 4 Summary of inter- and intra-taxon mean distances and intraspecies SAPs
protein	prot_length	intergenus	interspecies	intraspecies	intergenus	interspecies	intraspecies	species_mi*	number of species_mi with intraspecies SAPS	percentage of species_mi with intraspecies SAPS
		Mean inter-taxon pairwise distance			Average number of SAPs based on mean pairwise distance
Albumin	615	0.149889	0.0440041	0.00137049	13.8171	1.19086	0.00115511	27	4	14.8148
BPIfoldB4	459	0.180299	0.065849	0.0332677	14.921	1.99026	0.507994	27	13	48.1481
COL1a1	1014	0.0149387	0.0110629	0.000542246	0.226288	0.124102	0.000298147	11	2	18.1818
COL1a2	1014	0.0575248	0.0142143	0.00058155	3.35543	0.204876	0.000342936	26	3	11.5385
Clusterin	448	0.281451	0.103746	0.0796012	35.4881	4.82197	2.83868	14	9	64.2857
Lactadherin	474	0.106519	0.0291292	0.00887502	5.37819	0.402195	0.0373351	25	11	44
OC116	644	0.277603	0.140914	0.0978441	49.6287	12.7878	6.16531	26	20	76.9231
Ovalbumin	386	0.155168	0.0371147	0.0105822	9.29378	0.531716	0.0432254	26	6	23.0769
Ovocalyxin32	278	0.241759	0.080981	0.0444793	16.2484	1.8231	0.549998	27	9	33.3333
Ovomucoid	205	0.178503	0.0317418	0.0113009	6.53201	0.206546	0.0261804	25	7	28
Ovotransferrin	705	0.189949	0.0617565	0.0172283	25.4369	2.68878	0.209254	26	13	50
XCA1	157	0.21782	0.110736	0.0719672	7.44895	1.92522	0.813148	17	4	23.5294
XCA2	168	0.204876	0.0486271	0.0178797	7.05163	0.397252	0.0537067	23	6	26.087
* species_mi=number of species with more than one genome

## Sheet: SD5 Figure 1 index
Supplementary Data 5. Genome label index for Figure 1.
Index	Genome_ID
1	Anas_zonorhyncha_GCA_002224875
2	Anas_platyrhynchos_GCA_037218355
3	Anas_platyrhynchos_GCA_032352815
4	Anas_platyrhynchos_GCA_017639305
5	Anas_platyrhynchos_GCA_002743455
6	Anas_platyrhynchos_GCA_008746955
7	Anas_melleri_B10K-D-IZW-60
8	Anas_platyrhynchos_bAnaPla2-hap2
9	Anas_platyrhynchos_bAnaPla2-hap1
10	Anas_superciliosa_D2006016005
11	Anas_undulata_B10K-D-IZW-61
12	Anas_platyrhynchos_GCA_015476345
13	Anas_platyrhynchos_GCA_003850225
14	Anas_platyrhynchos_GCA_017639285
15	Anas_platyrhynchos_GCA_900411745
16	Anas_platyrhynchos_GCA_000355885
17	Anas_platyrhynchos_GCA_002224895
18	Anas_fulvigula_D2005012408
19	Anas_luzonica_B10K-D-IZW-59
20	Anas_platyrhynchos_GCA_030704485
21	Anas_acuta_GCA_963932075
22	Anas_acuta_GCA_036026395
23	Anas_acuta_GCA_963932015
24	Anas_georgica_GCA_032275265
25	Anas_bahamensis_D2007020419
26	Anas_bernieri_GCA_032165215
27	Anas_bernieri_B10K-D-IZW-58
28	Anas_gibberifrons_D2007020344
29	Anas_capensis_GCA_032357685
30	Mareca_sibilatrix_GCA_034783215
31	Mareca_americana_GCA_035588595
32	Mareca_penelope_GCA_036026335
33	Mareca_americana_D2212160205
34	Mareca_strepera_GCA_035583915
35	Mareca_strepera_DBGNRM54
36	Mareca_falcata_D2006016302
37	Spatula_smithii_GCA_035221675
38	Spatula_rhynchotis_GCA_034783165
39	Spatula_clypeata_D2212160216
40	Spatula_platalea_D2007020414
41	Spatula_discors_GCA_032165275
42	Spatula_querquedula_GCA_032191525
43	Spatula_versicolor_D2007020420
44	Speculanas_specularis_GCA_032165255
45	Speculanas_specularis_D2102046036
46	Amazonetta_brasiliensis_D2007020470
47	Lophonetta_specularioides_GCA_032165235
48	Lophonetta_specularioides_B10K-D-WWT-17
49	Tachyeres_pteneres_D2102046038
50	Tachyeres_leucocephalus_GCA_034780855
51	Tachyeres_brachypterus_GCA_032357605
52	Aythya_marila_GCA_029042245
53	Aythya_fuligula_GCA_009819795
54	Aythya_fuligula_GCA_009819845
55	Aythya_affinis_CL200153793_L02
56	Aythya_nyroca_MOB-23
57	Aythya_baeri_GCA_026413565
58	Aythya_ferina_D1907000514
59	Aythya_americana_D2006016050
60	Aythya_collaris_D1907001858
61	Netta_peposaca_D1907004221
62	Netta_erythrophthalma_B10K-D-IZW-104
63	Netta_rufina_MOB-64
64	Asarcornis_scutulata_GCA_013398475
65	Marmaronetta_angustirostris_D1907004224
66	Pteronetta_hartlaubii_D2102046034
67	Cyanochen_cyanoptera_B10K-D-WWT-10
68	Chenonetta_jubata_D2007020407
69	Aix_sponsa_B10K-D-WWT-1
70	Aix_sponsa_GCA_032270905
71	Aix_galericulata_GCA_024635365
72	Aix_galericulata_CL100153795_L01
73	Cairina_moschata_GCA_018104995
74	Cairina_moschata_GCA_009194515
75	Chloephaga_rubidiceps_D2104051194
76	Chloephaga_poliocephala_B10K-D-IZW-11
77	Chloephaga_picta_B10K-D-WWT-7
78	Chloephaga_picta_B10K-D-IZW-10
79	Chloephaga_hybrida_D2104051195
80	Neochen_jubata_D2102046032
81	Neochen_jubata_B10K-D-WWT-20
82	Chloephaga_melanoptera_B10K-D-WWT-5
83	Chloephaga_melanoptera_B10K-D-IZW-12
84	Tadorna_tadorna_DBGNRM58
85	Tadorna_tadorna_B10K-D-WWT-25
86	Tadorna_tadorna_D2110088457
87	Tadorna_variegata_D2007020370
88	Tadorna_cana_B10K-D-IZW-124
89	Alopochen_aegyptiaca_D1907004292
90	Mergellus_albellus_D2104051214
91	Mergellus_albellus_D2104051199
92	Mergellus_albellus_B10K-D-WWT-19
93	Mergus_serrator_D2006016306
94	Mergus_merganser_D1907004324
95	Lophodytes_cucullatus_B10K-D-WWT-15
96	Bucephala_islandica_D1907003562
97	Bucephala_clangula_DBGNRM73
98	Polysticta_stelleri_D2301166173
99	Melanitta_fusca_GCA_029620185
100	Melanitta_perspicillata_D1907004383
101	Melanitta_nigra_D2006016004
102	Melanitta_americana_D2208137246
103	Melanitta_americana_D2212160212
104	Histrionicus_histrionicus_D1907004311
105	Somateria_mollissima_GCA_951416345
106	Somateria_mollissima_CL100150685_L01
107	Somateria_mollissima_GCA_030142145
108	Somateria_spectabilis_D2006016067
109	Somateria_mollissima_GCA_951411735
110	Clangula_hyemalis_GCA_029619115
111	Clangula_hyemalis_B10K-D-DBG-162
112	Plectropterus_gambensis_B10K-D-WWT-22
113	Callonetta_leucophrys_D1907004294
114	Oxyura_leucocephala_B10K-D-IZW-106
115	Oxyura_jamaicensis_GCA_011077185
116	Nomonyx_dominicus_D1907003520
117	Heteronetta_atricapilla_GCA_011075105
118	Heteronetta_atricapilla_B10K-D-WWT-13
119	Stictonetta_naevosa_GCA_011074415
120	Stictonetta_naevosa_D2006016299
121	Nettapus_auritus_GCA_011076525
122	Anser_rossii_D1907004357
123	Anser_brachyrhynchus_GCA_002592135
124	Anser_fabalis_DBGNRM71
125	Anser_albifrons_DBG-30
126	Anser_cygnoides_GCA_002166845
127	Anser_cygnoides_GCA_000971095
128	Anser_cygnoides_GCA_025388735
129	Anser_cygnoides_GCA_030515125
130	Anser_cygnoides_GCA_026259575
131	Anser_cygnoides_GCA_013030995
132	Anser_anser_DBG-36
133	Anser_erythropus_DBGNRM61
134	Anser_indicus_GCA_025583725
135	Anser_indicus_GCA_006229135
136	Branta_leucopsis_DBGNRM65
137	Branta_hutchinsii_GCA_032270845
138	Branta_hutchinsii_B10K-D-MSB-25
139	Branta_canadensis_GCA_006130075
140	Branta_sandvicensis_D2007017072
141	Branta_canadensis_D2110088454
142	Branta_bernicla_D2007020471
143	Branta_ruficollis_D2104051282
144	Cygnus_cygnus_DBG88
145	Cygnus_columbianus_DBG-71
146	Cygnus_cygnus_GCA_014362685
147	Cygnus_buccinator_GCA_019232035
148	Cygnus_olor_GCA_009769625
149	Cygnus_olor_GCA_009769485
150	Cygnus_atratus_GCA_013377495
151	Cygnus_melancoryphus_CL100153795_L02
152	Coscoroba_coscoroba_D2102046636
153	Cereopsis_novaehollandiae_B10K-D-IZW-75
154	Dendrocygna_javanica_B10K-D-IZW-86
155	Dendrocygna_bicolor_B10K-D-IZW-84
156	Dendrocygna_viduata_CL100160616_L02
157	Dendrocygna_guttata_B10K-D-IZW-85
158	Dendrocygna_autumnalis_B10K-D-USNM-95
159	Dendrocygna_arborea_B10K-D-IZW-83
160	Thalassornis_leuconotus_D2102046040

## Sheet: SD6 Annotation check
Supplementary Data 6. Summary of annotation comparison with RefSeq sequences. Highlighted in red are specifically mentioned in discussion. * denotes where some or all of the additional sequence appears to be erroneous.
	GCF_015476345.1 (Anas platyrhynchos)	curated sequence differences	additional amino acids in RefSeq	additional amino acids in this study	GCF_009819795.1 (Aythya fuligula)	curated sequence differences	additional amino acids in RefSeq	additional amino acids in this study	GCF_013377495.2 (Cygnus atratus)	curated sequence differences	additional amino acids in RefSeq	additional amino acids in this study	GCF_009769625.2 (Cygnus olor)	curated sequence differences	additional amino acids in RefSeq	additional amino acids in this study	GCF_011077185.1 (Oxyura jamaicensis)	curated sequence differences	additional amino acids in RefSeq	additional amino acids in this study
COL1a1	XP_038024652.1	0	0	0	No RefSeq	NA	NA	NA	XP_035424404.1	0	0	0	XP_040392464.1	0	30*	0	XP_035168967.1	0	65*	355*
COL1a2	XP_038029841.1	3	0	0	XP_032036607.1	3	0	0	XP_035401443.1	10	0	0	XP_040405539.1	10	0	0	XP_035173067.1	10	0	0
XCA1	XP_038021737.1	1	46*	0	XP_032041511.1	0	0	0	XP_035425210.1	0	0	0	XP_040400689.1	0	0	0	XP_035169393.1	0	0	0
XCA2	XP_038024161.1	0	0	0	XP_032037982.1	0	0	0	XP_035425211.1	0	0	3	No annotation	NA	NA	NA	XP_035169392.1	0	0	0
OC116	XP_038034818.1	0	0	0	No annotation	NA	NA	NA	XP_035410799.1	0	17	0	XP_040411700.1	0	17	0	XP_035180565.1	0	0	0
Albumin	No RefSeq	NA	NA	NA	XP_032042812.1	0	0	0	XP_035406157.1	0	0	0	XP_040410421.1	0	0	0	XP_035179894.1	0	0	0
BPI-fold-B4	XP_012947067.1	0	0	0	XP_032054513.1	0	0	0	XP_035423100.1	0	0	0	XP_040431892.1	0	0	0	XP_035200009.1	0	0	0
Clusterin	No annotation	NA	NA	NA	XP_032041356.1	0	0	0	No annotation	NA	NA	NA	XP_040408209.1	0	14*	0	XP_035170062.1	0	3*	0
Lactadherin	XP_027321929.1	0	0	0	XP_032051138.1	0	0	0	XP_035410505.1	0	0	0	XP_040425859.1	0	0	0	XP_035191990.1	0	0	0
Ovalbumin	NP_001298098.1	0	0	0	XP_032038406.1	0	41*	0	XP_035408641.1	0	0	0	No RefSeq	NA	NA	NA	XP_035175090.1	0	0	0
Ovocalyxin 32	XP_027319708.1	0	0	0	XP_032049472.1	0	0	0	XP_035422339.1	0	0	0	XP_040423632.1	0	0	0	XP_035190145.1	0	0	0
Ovomucoid	XP_038042576.1	0	44	23	XP_032053045.1	0	0	0	No RefSeq	NA	NA	NA	XP_040429709.1	0	88	0	XP_035194697.1	0	7*	23
Ovotransferrin	XP_005028125.1	0	0	0	XP_032049143.1	0	291	0	XP_035400822.2	0	1	0	XP_040423237.1	0	327	0	XP_035190671.1	0	323	0

## Sheet: SD7 Non_duckgenomes
Supplementary Data 7. Non-Anatidae genomes annotated for the OC116 protein
Genus	Species	Genome ID
Accipiter	gentilis	GCA_012487025.1
Accipiter	gentilis	GCA_017309825.1
Accipiter	gentilis	GCA_025727775.1
Accipiter	gentilis	GCA_929443795.1
Accipiter	gentilis	GCA_929443795.2
Accipiter	gentilis	GCA_929447715.1
Lycocorax	pyrrhopterus	GCA_014706015.1
Lycocorax	pyrrhopterus	GCA_014706025.1
Lycocorax	pyrrhopterus	GCA_014706035.1
Lycocorax	pyrrhopterus	GCA_014706055.1
Lycocorax	pyrrhopterus	GCA_014706265.1
Lycocorax	pyrrhopterus	GCA_014706275.1
Lycocorax	pyrrhopterus	GCA_014706285.1
Lycocorax	pyrrhopterus	GCA_014706295.1
Lycocorax	pyrrhopterus	GCA_014706395.1
Lycocorax	pyrrhopterus	GCA_015343275.1
Rhynochetos	jubatus	GCA_013398095.1
Rhynochetos	jubatus	GCA_027574665.1
Grus	americana	GCA_028858595.1
Grus	americana	GCA_028858705.1
Grus	americana	GCA_013390085.1
Pelecanus	crispus	GCA_030449815.1
Pelecanus	crispus	GCA_030463565.1
Pelecanus	crispus	B10K-D-DBG-123
Pelecanus	crispus	GCA_000687375.1
Calidris	pugnax	GCA_001458055.1
Calidris	pugnax	GCA_036321225.1*
Calidris	pugnax	GCA_036321245.1
Calidris	pugnax	GCA_001431845.1
Chlamydotis	macqueenii	GCA_011799995.1
Chlamydotis	macqueenii	GCA_011800025.1
Chlamydotis	macqueenii	GCA_036417535.1
Chlamydotis	macqueenii	GCA_036418225.1
Chlamydotis	macqueenii	GCA_000695195.1*
*no proteins were successfully annotated

## Sheet: SD8 annotations non duck
Supplementary Data 8. Summary of non-Anatidae protein sequences and intraspecies SAPs		Ovocleidin 116			Ovocalyxin 32
Order	Species	# seq	# SAPs	Annotated with	# seq	# SAPs**	Annotated with
Accipitriformes	Northern goshawk (Accipiter gentilis)	6	6	Accipiter	6	0	Haliaeetus
Charadriiformes	Ruff (Calidris pugnax)	3	0	Rissa	3	0	Haliaeetus
Gruiformes	Kagu (Rhynochetos jubatus)	2	3	Rissa	1	-	Haliaeetus
Gruiformes	Whooping crane (Grus americana)	3	0	Grus	3	1	Haliaeetus
Otidiformes	MacQueen's bustard (Chlamydotis macqueenii)	4	2*	Accipiter	5	3***	Haliaeetus
Passeriformes	Obi paradise-crow (Lycocorax pyrrhopterus obiensis)	10	5	Aphelocoma	9	1	Haliaeetus
Pelecaniformes	Dalmatian pelican (Pelecanus crispus)	4	2*	Rissa	4	0	Haliaeetus
* portions of the sequence were missing or lacked consensus
** excludes first 49 amino acid positions for which consensus could not be established
***indel counted as an SAP

## Sheet: SD9 Variant_calling
Supplementary Data 9. Summary of variant calling for protein-coding regions of the OC116 gene for Anas platyrhynchos, source data for figure 5
Position (ref, nt)	394	1504	1505	1543	1815	1862	1905	2019	2034	2092	2129	2295	2344	2374	2396	2414	2424	2437	2462	2466	2562	2696	2716	2738	2748	2764	2774	2807
Reference	G*	G*	C*	A*	C*	G*	C*	T*	G*	G*	A*	C*	G*	C*	A*	T*	T*	A*	C*	A*	A*	T*	T*	C*	T*	G*	T*	C*
Alternate	A	A	T	G	T	A	T	C	A	A	AGATC	T	A	T	G	G	C	G	T	T	G	C	C	G	C	A	C	CGATCCATGTTACT
Qual	3466.48	3472.2	3472.2	3582.69	2809.57	463.72	711.83	8416.45	1572.02	10551.5	783.64	5581.98	1091.26	3882.88	737.25	399.25	4558.88	4818.88	4431.12	4167.12	4493.59	3026.26	3185.41	2708.54	2918.54	2672.5	2582.45	84.8
Type	SNP	SNP	SNP	SNP	SNP	SNP	SNP	SNP	SNP	SNP	INDEL	SNP	SNP	SNP	SNP	SNP	SNP	SNP	SNP	SNP	SNP	SNP	SNP	SNP	SNP	SNP	SNP	INDEL
Is Filtered Out	No	No	No	No	No	No	No	No	No	No	No	No	No	No	No	No	No	No	No	No	No	No	No	No	No	No	No	No
Alleles
Alternate Alleles	A	A	T	G	T	A	T	C	A	A	AGATC	T	A	T	G	G	C	G	T	T	G	C	C	G	C	A	C	CGATCCATGTTACT
Allele Count	7	8	8	9	8	1	1	9	1	9	3	6	1	8	1	1	9	9	7	7	8	9	9	8	8	8	8	1
Total # Alleles	16	16	16	16	16	16	16	16	16	16	16	16	16	16	16	16	16	16	16	16	16	16	16	16	16	16	16	16
Allele Frequency	0.438	0.5	0.5	0.563	0.5	0.063	0.063	0.563	0.063	0.563	0.188	0.375	0.063	0.5	0.063	0.063	0.563	0.563	0.438	0.438	0.5	0.563	0.563	0.5	0.5	0.5	0.5	0.063
Allele Count	7	8	8	9	8	1	1	9	1	9	3	6	1	8	1	1	9	9	7	7	8	9	9	8	8	8	8	1
MQRankSum	0	0	0	0	0	0	0	0	0	0	0	0	0	0	0	0	0	0	0	0	0	0	0	0	0	0	0	0
Mapping Quality	60	60	60	59.91	60	60	60	60	60	59.92	60	60	60	60	60	60	60	60	60	60	60	60	59.95	59.94	59.95	60	60	60
MLEAC	8	8	8	9	8	1	1	9	1	9	3	7	1	7	1	1	8	8	8	8	9	9	9	8	8	8	9	1
BaseQRankSum	-0.52	0.429	-0.634	2.39	-1.277	-1.274	-0.58	-0.801	-0.881	0.965	0.319	-0.77	-1.063	0.239	0.208	2	1.6	1.01	-0.985	0.095	1.52	0.693	0.765	0.725	-0.709	-0.244	1.02	1.36
ExcessHet	0.7136	0.8591	0.8591	0.4813	0.8591	0	0	0.218	0	0.218	0.9691	1.4958	0	0.8591	0	0	0.218	0.218	0.3696	0.3696	0.1336	0.4813	0.4813	0.8591	0.8591	0.8591	1.4958	0
MLEAF	0.5	0.5	0.5	0.563	0.5	0.063	0.063	0.563	0.063	0.563	0.188	0.438	0.063	0.438	0.063	0.063	0.5	0.5	0.5	0.5	0.563	0.563	0.563	0.5	0.5	0.5	0.563	0.063
Depth	154	151	154	146	183	287	343	383	375	515	680	408	310	283	246	224	228	231	223	226	195	122	143	138	145	123	135	144
ReadPosRankSum	0.706	0.66	0.713	2.47	0.808	-0.195	0.327	0.553	0.84	0.5	0.319	0.205	1.36	0.126	-1.313	1.88	-0.243	0.533	0.318	0.35	1.64	-0.312	0.402	2.02	0.361	-0.366	0.199	1.36
Total Alleles	16	16	16	16	16	16	16	16	16	16	16	16	16	16	16	16	16	16	16	16	16	16	16	16	16	16	16	16
FS	4.827	0	0	1.738	11.625	0	3.468	0.687	0	0.52	6.795	4.208	0	6.194	0	0	29.184	12.361	15.139	13.338	0	8.446	0.846	7.066	10.737	8.881	7.287	19.89
QD	26.06	28.23	28.23	28.43	23.81	18.55	17.8	30.17	15.12	27.55	20.62	18.73	15.82	20.44	19.93	15.36	30.39	30.89	29.74	29.14	30.16	30.26	29.49	26.55	27.53	27.27	29.02	3.03
SOR	0.373	0.717	0.717	0.447	0.2	1.136	2.019	0.817	0.58	0.753	1.229	0.447	0.612	1.146	0.859	0.446	2.451	1.633	1.061	0.97	0.769	0.195	0.857	1.398	1.692	1.554	1.467	3.224
AA	P	A		T	D	R	S	A	E	G		S	G	L	E	V	T	S	A	R	T	M	S	A	A	A	V
SAP	-	I		A	-	Q	-	-	-	S		-	S	-	G	G	-	G	V	S	-	T	P	G	-	T	A
SUMMARY:
REF AA		A	same as 1504	T	D	R	S	A	E	G		S	G	L	E	V	T	S	A	R	T	M	S	A	A	A	V
SAP		I	same as 1504	A	-	Q	-	-	-	S		-	S	-	G	G	-	G	V	S	-	T	P	G	-	T	A
REF NT	G*	G*	C*	A*	C*	G*	C*	T*	G*	G*		C*	G*	C*	A*	T*	T*	A*	C*	A*	A*	T*	T*	C*	T*	G*	T*
SNP	A	A	T	G	T	A	T	C	A	A		T	A	T	G	G	C	G	T	T	G	C	C	G	C	A	C
Allele Frequency	0.438	0.5	0.5	0.563	0.5	0.063	0.063	0.563	0.063	0.563	0.188	0.375	0.063	0.5	0.063	0.063	0.563	0.563	0.438	0.438	0.5	0.563	0.563	0.5	0.5	0.5	0.5	0.063
Position	394	1504	1505	1543	1815	1862	1905	2019	2034	2092	2129	2295	2344	2374	2396	2414	2424	2437	2462	2466	2562	2696	2716	2738	2748	2764	2774	2807
MISSENCE MUTATIONS SUMMARY
NTs	FREQ		LOC	REF	REF FREQ	SAP	SAP FREQ	AA pos. ungapped
CT	0.5		84 (1504-5)	A (GC)	0.5	I (AT)	0.5	84
AG	0.563		97 (1543)	T (A)	0.437	A (G)	0.563	97
CT	0.5		203 (1862)	R (G)	0.937	Q (A)	0.063	203
AG	0.063		280 (2092)	G (G)	0.437	S (A)	0.563	280
CT	0.063		367 (2344)	G (G)	0.937	S (A)	0.063	367
CT	0.563		381 (2396)	E (A)	0.937	G (G)	0.063	381
AG	0.063		387 (2414)	V (T)	0.937	G (G)	0.063	387
AG	0.563		395 (2437)	S (A)	0.437	G (G)	0.563	395
CT	0.375		403 (2462)	A (C)	0.562	V (T)	0.438	403
AG	0.063		404 (2466)	R (A)	0.562	S (T)	0.438	404
CT	0.5		481 (2696)	M (T)	0.437	T (C)	0.563	481
AG	0.063		488 (2716)	S (T)	0.437	P (C)	0.563	488
GT	0.063		495 (2738)	A (C)	0.5	G (G)	0.5	495
GT	0.563		504 (2764)	A (G)	0.5	T (A)	0.5	504
AG	0.563		507 (2774)	V (T)	0.5	A (C)	0.5	507
